# Supplementary material for: Transcriptional insights into the CD8+ T cell response in mono-HIV and HCV infection
Source: J Transl Med. 2020 Feb 24;18:96. doi: 10.1186/s12967-020-02252-9 (PMC7038596; doi:10.1186/s12967-020-02252-9)
Supplement: Supplementary file 2 — Additional file 2. CD8+ T cell DEGs from HIV chronic progressors compared with healthy donors [file 12967_2020_2252_MOESM2_ESM.xlsx]

## Sheet: Supplementary data sheet S1
CD8+ T cell DEGs from HIV chronic progressors compared with healthy donors
625	ID_REF	Gene	logFC	P.Value		136	Upregulated genes		logFC	P.Value		489	Downregulated genes		logFC	P.Value
1	212655_at	ZCCHC14	-0.880412	6.89732e-07		1	202659_at	PSMB10	0.585421	0.0210478		1	214146_s_at	PPBP	-3.13508	0.0279815
2	203413_at	NELL2	-1.81295	1.73146e-06		2	219978_s_at	NUSAP1	0.585903	0.00427875		2	203680_at	PRKAR2B	-2.47393	0.024295
3	211600_at	PTPRO	-1.55633	2.67197e-06		3	219159_s_at	SLAMF7	0.586531	0.0346236		3	201417_at	SOX4	-2.21185	0.00153664
4	203543_s_at	KLF9	-1.09578	2.70883e-06		4	208374_s_at	CAPZA1	0.587006	0.0013038		4	206390_x_at	PF4	-1.94311	0.0417661
5	203279_at	EDEM1	-0.733608	7.01447e-06		5	205345_at	BARD1	0.588027	0.000575345		5	203413_at	NELL2	-1.81295	1.73146e-06
6	218032_at	SNN	-1.74796	7.97817e-06		6	209970_x_at	CASP1	0.59233	0.0329709		6	208636_at	ACTN1	-1.75116	0.000127013
7	204439_at	IFI44L	3.91283	8.48043e-06		7	204279_at	PSMB9	0.594654	0.0093558		7	218032_at	SNN	-1.74796	7.97817e-06
8	210916_s_at	CD44	-0.860753	8.79807e-06		8	218872_at	TESC	0.594828	0.030199		8	203305_at	F13A1	-1.70655	0.0247329
9	205483_s_at	ISG15	2.24496	1.3656e-05		9	204285_s_at	PMAIP1	0.596528	0.0258921		9	209686_at	S100B	-1.66843	0.00198536
10	219528_s_at	BCL11B	-1.07378	1.40689e-05		10	207467_x_at	CAST	0.596748	0.0163292		10	202599_s_at	NRIP1	-1.66328	2.91091e-05
11	221726_at	RPL22	-0.672059	1.59478e-05		11	204070_at	RARRES3	0.599841	0.00903292		11	202016_at	MEST	-1.57965	0.000278757
12	200862_at	DHCR24	0.671409	1.98241e-05		12	219684_at	RTP4	0.606031	0.00223327		12	214470_at	KLRB1	-1.57731	0.000369079
13	217865_at	RNF130	-1.00906	2.08187e-05		13	208087_s_at	ZBP1	0.606846	0.00287802		13	218793_s_at	SCML1	-1.57664	0.00073565
14	213146_at	KDM6B	-0.670828	2.48583e-05		14	201590_x_at	ANXA2	0.609992	0.0496164		14	211600_at	PTPRO	-1.55633	2.67197e-06
15	212462_at	KAT6B	-0.792293	2.53514e-05		15	204638_at	ACP5	0.611564	0.000366892		15	204627_s_at	ITGB3	-1.52807	0.0453193
16	202599_s_at	NRIP1	-1.66328	2.91091e-05		16	201664_at	SMC4	0.611858	0.0406532		16	208601_s_at	TUBB1	-1.52321	0.0474969
17	212560_at	SORL1	-1.14856	3.11115e-05		17	217299_s_at	NBN	0.61195	0.0323666		17	212195_at	IL6ST	-1.43682	0.00061292
18	218224_at	PNMA1	-0.898261	3.24777e-05		18	204781_s_at	FAS	0.612128	0.0280657		18	212774_at	ZBTB18	-1.41135	0.00269476
19	210425_x_at	LOC101930583///GOLGA8B///GOLGA8A	-1.10284	4.00359e-05		19	203396_at	PSMA4	0.615239	0.0100011		19	205259_at	NR3C2	-1.40912	6.13861e-05
20	207001_x_at	TSC22D3	-1.0822	4.35012e-05		20	217933_s_at	LAP3	0.618251	0.0149068		20	209185_s_at	IRS2	-1.39925	0.00224259
21	220054_at	IL23A	-0.619753	4.50181e-05		21	204211_x_at	EIF2AK2	0.632619	0.0153066		21	203725_at	GADD45A	-1.38465	0.000264088
22	218708_at	NXT1	-0.613642	4.77737e-05		22	209198_s_at	SYT11	0.633391	0.0478328		22	201739_at	SGK1	-1.37683	0.00533246
23	222307_at	PDCD4-AS1	-0.966161	5.00691e-05		23	202863_at	SP100	0.634317	0.00830686		23	203414_at	MMD	-1.34534	0.0218448
24	200705_s_at	SNORA41///EEF1B2	-0.674555	5.20551e-05		24	205965_at	BATF	0.637921	0.0398124		24	221234_s_at	BACH2	-1.34063	0.000973757
25	201259_s_at	SYPL1	-1.07418	5.54698e-05		25	204959_at	MNDA	0.640544	0.00182361		25	201005_at	CD9	-1.34057	0.00296045
26	201064_s_at	LOC100996696///PABPC4	-0.918709	5.66603e-05		26	212859_x_at	MT1E	0.641006	0.00668301		26	206108_s_at	SRSF6	-1.28568	0.0106129
27	213060_s_at	CHI3L2	1.30236	6.1382e-05		27	210046_s_at	IDH2	0.641055	0.0159129		27	201540_at	FHL1	-1.27151	0.00879551
28	205259_at	NR3C2	-1.40912	6.13861e-05		28	218350_s_at	GMNN	0.642186	0.0331166		28	213093_at	PRKCA	-1.2705	0.00119182
29	216218_s_at	PLCL2	-0.931278	6.53159e-05		29	203508_at	TNFRSF1B	0.643455	0.0424153		29	218723_s_at	RGCC	-1.26739	0.00136723
30	205462_s_at	HPCAL1	-0.715643	6.59161e-05		30	AFFX-HUMISGF3A/M97935_5_at	STAT1	0.64633	0.0393017		30	221757_at	PIK3IP1	-1.23948	7.41801e-05
31	204319_s_at	RGS10	-0.740603	6.80953e-05		31	208002_s_at	ACOT7	0.651532	0.00487498		31	218312_s_at	ZSCAN18	-1.23751	7.99229e-05
32	210829_s_at	SSBP2	-0.894324	7.10899e-05		32	202759_s_at	PALM2-AKAP2///AKAP2	0.65248	0.0168182		32	205239_at	AREG	-1.22625	0.00888503
33	217466_x_at	SNORA64///RPS2	-0.663233	7.2939e-05		33	207907_at	TNFSF14	0.654306	0.00756593		33	219922_s_at	LTBP3	-1.22241	0.00431557
34	209305_s_at	GADD45B	-0.842813	7.35685e-05		34	203868_s_at	VCAM1	0.659012	0.0079084		34	201367_s_at	ZFP36L2	-1.21041	0.000600968
35	221757_at	PIK3IP1	-1.23948	7.41801e-05		35	214973_x_at	IGHD	0.661402	0.0261725		35	200999_s_at	CKAP4	-1.19984	0.000873155
36	208796_s_at	CCNG1	-0.743791	7.83611e-05		36	200862_at	DHCR24	0.671409	1.98241e-05		36	219312_s_at	ZBTB10	-1.19816	0.000693651
37	218312_s_at	ZSCAN18	-1.23751	7.99229e-05		37	218927_s_at	CHST12	0.675322	0.0369951		37	201689_s_at	TPD52	-1.19397	0.000401109
38	214453_s_at	IFI44	2.76128	8.10257e-05		38	210140_at	CST7	0.678175	0.045776		38	201925_s_at	CD55	-1.19099	0.011646
39	215177_s_at	ITGA6	-1.13378	8.16322e-05		39	201649_at	UBE2L6	0.67959	0.00582412		39	206337_at	CCR7	-1.19074	0.000872556
40	212946_at	VWA8	-0.69279	8.50435e-05		40	202067_s_at	LDLR	0.682142	0.000487397		40	216236_s_at	SLC2A14///SLC2A3	-1.17964	0.00706374
41	202086_at	MX1	2.09261	8.86179e-05		41	203276_at	LMNB1	0.683319	0.00944271		41	201235_s_at	BTG2	-1.16844	0.000399231
42	206332_s_at	IFI16	0.732251	9.73484e-05		42	210116_at	SH2D1A	0.691063	0.00336666		42	200736_s_at	GPX1	-1.16341	0.0194611
43	205692_s_at	CD38	1.09327	0.000103014		43	213475_s_at	ITGAL	0.693605	0.0060515		43	219228_at	ZNF331	-1.16131	0.0317103
44	221123_x_at	FBXO16///ZNF395	-0.691068	0.00010396		44	204173_at	MYL6B	0.694617	0.00218243		44	204749_at	NAP1L3	-1.16065	0.0012138
45	206042_x_at	SNURF///SNRPN	-0.838027	0.000104486		45	204655_at	CCL5	0.705842	0.0325659		45	215440_s_at	BEX4	-1.15791	0.000190916
46	207040_s_at	ST13	-0.743717	0.000109585		46	209813_x_at	TARP///TRGV9///TRGC2	0.706031	0.0237484		46	212560_at	SORL1	-1.14856	3.11115e-05
47	217906_at	KLHDC2	-0.666266	0.000109856		47	204900_x_at	SAP30	0.713183	0.0346393		47	200730_s_at	PTP4A1	-1.13929	0.00755821
48	219100_at	OBFC1	-0.77926	0.000125258		48	202735_at	EBP	0.713821	0.0026284		48	206059_at	ZNF91	-1.13789	0.000729107
49	208636_at	ACTN1	-1.75116	0.000127013		49	218943_s_at	DDX58	0.717057	0.0336208		49	214974_x_at	CXCL5	-1.13541	0.0492195
50	203313_s_at	TGIF1	-1.11834	0.000127129		50	207777_s_at	SP140	0.72098	0.0144634		50	218486_at	KLF11	-1.13522	0.00144452
51	43511_s_at	ARRB1	-0.737562	0.000137996		51	222036_s_at	MCM4	0.723667	0.0252428		51	215177_s_at	ITGA6	-1.13378	8.16322e-05
52	210645_s_at	TTC3P1///TTC3	-0.871317	0.000155996		52	202307_s_at	TAP1	0.72618	0.00616395		52	214039_s_at	LAPTM4B	-1.12439	0.00673116
53	216032_s_at	ERGIC3	-0.790384	0.000167682		53	201291_s_at	TOP2A	0.726951	0.0162565		53	203628_at	IGF1R	-1.12109	0.00302242
54	215440_s_at	BEX4	-1.15791	0.000190916		54	219288_at	C3orf14	0.732245	0.00679569		54	203313_s_at	TGIF1	-1.11834	0.000127129
55	219675_s_at	UXS1	-0.964994	0.000204246		55	206332_s_at	IFI16	0.732251	9.73484e-05		55	209156_s_at	COL6A2	-1.11207	0.00367517
56	220755_s_at	C6orf48	-0.72691	0.000206665		56	203518_at	LYST	0.733736	0.0331436		56	202147_s_at	IFRD1	-1.10822	0.000272543
57	201104_x_at	NBPF25P///NBPF26///NBPF19///NBPF20///NBPF10///NBPF8///NBPF9///NBPF15///NBPF11///NBPF14	-0.756876	0.000207316		57	213733_at	MYO1F	0.742922	0.0170778		57	219378_at	NAA16	-1.10806	0.00142506
58	218253_s_at	EIF2D	-0.778074	0.000214259		58	221666_s_at	PYCARD	0.744783	0.00266005		58	203357_s_at	CAPN7	-1.10784	0.00406391
59	213111_at	PIKFYVE	-0.711088	0.000215016		59	219691_at	SAMD9	0.74604	0.00496199		59	210425_x_at	LOC101930583///GOLGA8B///GOLGA8A	-1.10284	4.00359e-05
60	221702_s_at	TM2D3	-0.760992	0.000232712		60	204529_s_at	TOX	0.7474	0.00585623		60	203543_s_at	KLF9	-1.09578	2.70883e-06
61	208944_at	TGFBR2	-0.96862	0.000257871		61	204858_s_at	TYMP	0.753206	0.015147		61	218149_s_at	ZNF395	-1.09003	0.00276941
62	203725_at	GADD45A	-1.38465	0.000264088		62	218585_s_at	DTL	0.757012	0.0253469		62	207001_x_at	TSC22D3	-1.0822	4.35012e-05
63	203358_s_at	EZH2	1.09185	0.000266812		63	201762_s_at	MIR7703///PSME2	0.757127	0.000768424		63	206648_at	ZNF571	-1.08219	0.0145095
64	203088_at	FBLN5	-0.849509	0.00026733		64	218883_s_at	CENPU	0.759821	0.00555929		64	211676_s_at	IFNGR1	-1.08184	0.0017031
65	213908_at	WHAMMP2///WHAMMP3	-0.612154	0.000271766		65	211389_x_at	KIR3DS1	0.764892	0.0470751		65	203939_at	NT5E	-1.08103	0.00106105
66	202147_s_at	IFRD1	-1.10822	0.000272543		66	203471_s_at	PLEK	0.766133	0.0421954		66	201259_s_at	SYPL1	-1.07418	5.54698e-05
67	202016_at	MEST	-1.57965	0.000278757		67	201818_at	LPCAT1	0.767501	0.0132777		67	204793_at	GPRASP1	-1.07395	0.00258205
68	211623_s_at	FBL	-0.811763	0.000344129		68	209610_s_at	SLC1A4	0.769938	0.0308209		68	219528_s_at	BCL11B	-1.07378	1.40689e-05
69	205474_at	CRLF3	-0.776736	0.000350474		69	201641_at	BST2	0.773834	0.0106532		69	201169_s_at	BHLHE40	-1.07317	0.0023673
70	203236_s_at	LGALS9	1.17113	0.000351802		70	219209_at	IFIH1	0.788909	0.0132386		70	209674_at	CRY1	-1.0577	0.00245797
71	206133_at	XAF1	1.93916	0.000355026		71	204769_s_at	TAP2	0.794973	0.0159966		71	212515_s_at	DDX3X	-1.05554	0.00233142
72	204638_at	ACP5	0.611564	0.000366892		72	203554_x_at	PTTG1	0.797272	0.008441		72	202464_s_at	PFKFB3	-1.04342	0.0037366
73	214470_at	KLRB1	-1.57731	0.000369079		73	208961_s_at	KLF6	0.813679	0.00675765		73	221675_s_at	CHPT1	-1.03897	0.000396132
74	204791_at	NR2C1	-0.766378	0.000371218		74	204613_at	PLCG2	0.814467	0.0028693		74	204790_at	SMAD7	-1.02905	0.00105304
75	206686_at	PDK1	-0.647553	0.000378805		75	208306_x_at	HLA-DRB1	0.817029	0.0257369		75	209871_s_at	APBA2	-1.02255	0.00336689
76	203973_s_at	CEBPD	-0.709687	0.000379782		76	203603_s_at	ZEB2	0.832397	0.0386081		76	211302_s_at	PDE4B	-1.01587	0.00280608
77	204215_at	TMEM243	-0.879968	0.000379905		77	205488_at	GZMA	0.836433	0.0172031		77	221558_s_at	LEF1	-1.01414	0.00106996
78	209501_at	LOC101060399///CDR2	-0.666641	0.000391652		78	209374_s_at	IGHM	0.836963	0.0396796		78	217800_s_at	NDFIP1	-1.01364	0.00757027
79	221675_s_at	CHPT1	-1.03897	0.000396132		79	203964_at	NMI	0.847909	0.00410305		79	217865_at	RNF130	-1.00906	2.08187e-05
80	201235_s_at	BTG2	-1.16844	0.000399231		80	216401_x_at	MLIP	0.854072	0.0426339		80	211272_s_at	DGKA	-1.00653	0.000666182
81	201689_s_at	TPD52	-1.19397	0.000401109		81	204994_at	MX2	0.869984	0.00636131		81	203240_at	FCGBP	-1.00409	0.00271974
82	219452_at	DPEP2	-0.835366	0.000401732		82	213915_at	NKG7	0.873081	0.00748058		82	204019_s_at	SH3YL1	-1.00263	0.0354716
83	203640_at	MBNL2	-0.716996	0.000408834		83	221491_x_at	LOC101060835///LOC100996809///HLA-DRB6///HLA-DRB5///HLA-DRB4///HLA-DRB3///HLA-DRB1///HLA-DQB1	0.878368	0.0236463		83	202615_at	GNAQ	-0.997907	0.0102981
84	214369_s_at	RASGRP2	-0.746374	0.00041164		84	208438_s_at	FGR	0.915232	0.013312		84	219423_x_at	TNFRSF25	-0.99656	0.00946545
85	221452_s_at	TMEM14B	-0.770312	0.000421768		85	202145_at	LY6E	0.922749	0.0029796		85	214945_at	LOC101930363///LOC101928349///LOC100507387///FAM153C///FAM153A///FAM153B	-0.995291	0.0344415
86	221564_at	PRMT2	-0.702651	0.000439561		86	210797_s_at	OASL	0.926301	0.00282107		86	218236_s_at	PRKD3	-0.995247	0.000650716
87	209733_at	MID2	-0.647215	0.00044675		87	205569_at	LAMP3	0.942965	0.039178		87	36711_at	MAFF	-0.992272	0.0495836
88	218421_at	CERK	-0.882286	0.000450178		88	204670_x_at	LOC100996809///HLA-DRB4///HLA-DRB1	0.945525	0.0183376		88	205798_at	IL7R	-0.992246	0.0037132
89	208436_s_at	IRF7	1.37986	0.000452618		89	210321_at	GZMH	0.958368	0.0383749		89	200965_s_at	ABLIM1	-0.992115	0.00184998
90	201106_at	GPX4	-0.652135	0.000469918		90	209312_x_at	LOC101060835///LOC100996809///HLA-DRB5///HLA-DRB4///HLA-DRB1///HLA-DQB1	0.9691	0.0295991		90	218919_at	ZFAND1	-0.988089	0.00424656
91	212914_at	CBX7	-0.812424	0.000470192		91	215193_x_at	LOC101060835///LOC100996809///HLA-DRB4///HLA-DRB3///HLA-DRB1///HLA-DQB1	0.975729	0.0272621		91	205128_x_at	PTGS1	-0.98446	0.0405159
92	214359_s_at	HSP90AB1	-0.783899	0.000474199		92	204972_at	OAS2	0.993192	0.0217217		92	207324_s_at	DSC1	-0.982455	0.00249428
93	218277_s_at	DHX40	-0.802527	0.000480267		93	204103_at	CCL4	1.0042	0.0356517		93	201044_x_at	DUSP1	-0.975853	0.0105233
94	209481_at	SNRK	-0.63981	0.00048034		94	205267_at	POU2AF1	1.00485	0.0118318		94	202284_s_at	CDKN1A	-0.972899	0.000539159
95	201592_at	EIF3H	-0.58986	0.00048184		95	206513_at	AIM2	1.01422	0.00241126		95	202724_s_at	FOXO1	-0.972402	0.00102001
96	202067_s_at	LDLR	0.682142	0.000487397		96	214617_at	PRF1	1.03005	0.00511934		96	208944_at	TGFBR2	-0.96862	0.000257871
97	201599_at	OAT	-0.602847	0.000491337		97	201890_at	RRM2	1.04518	0.0217875		97	222307_at	PDCD4-AS1	-0.966161	5.00691e-05
98	219590_x_at	DPH5	-0.624302	0.000526514		98	202345_s_at	FABP5	1.04917	0.00229635		98	213534_s_at	PASK	-0.965271	0.0287291
99	202524_s_at	SPOCK2	-0.849593	0.000529872		99	205241_at	SCO2	1.06508	0.000996277		99	206828_at	TXK	-0.965138	0.00699963
100	209421_at	MSH2	-0.743544	0.000533546		100	208894_at	HLA-DRA	1.06827	0.0421655		100	219675_s_at	UXS1	-0.964994	0.000204246
101	202284_s_at	CDKN1A	-0.972899	0.000539159		101	213446_s_at	IQGAP1	1.07439	0.0484564		101	204094_s_at	TSC22D2	-0.959509	0.0067889
102	202411_at	IFI27	3.5023	0.000548883		102	218400_at	OAS3	1.08652	0.00477128		102	209368_at	EPHX2	-0.95856	0.00736671
103	204799_at	ZBED4	-0.759578	0.000550433		103	203358_s_at	EZH2	1.09185	0.000266812		103	216956_s_at	ITGA2B	-0.957651	0.031107
104	206874_s_at	SLK	-0.644362	0.000562245		104	205692_s_at	CD38	1.09327	0.000103014		104	218346_s_at	SESN1	-0.957395	0.00102463
105	214790_at	SENP6	-0.817589	0.000567029		105	212070_at	ADGRG1	1.11654	0.0147336		105	207206_s_at	ALOX12	-0.955536	0.0333244
106	204415_at	IFI6	1.66982	0.00057293		106	202269_x_at	GBP1	1.11842	0.00494968		106	221556_at	CDC14B	-0.954632	0.00967047
107	205345_at	BARD1	0.588027	0.000575345		107	209417_s_at	IFI35	1.12504	0.00181255		107	219015_s_at	ALG13	-0.953661	0.00347792
108	202879_s_at	CYTH1	-0.661655	0.000585652		108	218986_s_at	DDX60	1.1703	0.000683497		108	217591_at	SKIL	-0.949733	0.00509899
109	201367_s_at	ZFP36L2	-1.21041	0.000600968		109	203236_s_at	LGALS9	1.17113	0.000351802		109	220560_at	C11orf21	-0.947255	0.00426236
110	212195_at	IL6ST	-1.43682	0.00061292		110	210164_at	GZMB	1.17237	0.0216731		110	202371_at	TCEAL4	-0.947236	0.0242137
111	207840_at	CD160	1.76399	0.000636891		111	222154_s_at	SPATS2L	1.18656	0.00514707		111	203865_s_at	ADARB1	-0.945772	0.0019885
112	218236_s_at	PRKD3	-0.995247	0.000650716		112	205639_at	AOAH	1.2129	0.00678221		112	212229_s_at	FBXO21	-0.945327	0.00292548
113	211272_s_at	DGKA	-1.00653	0.000666182		113	202503_s_at	KIAA0101	1.24417	0.0101991		113	212690_at	DDHD2	-0.944903	0.00380682
114	218986_s_at	DDX60	1.1703	0.000683497		114	202589_at	TYMS	1.25378	0.00702459		114	202519_at	MLXIP	-0.944201	0.00216744
115	221428_s_at	TBL1XR1	-0.818136	0.00068878		115	213060_s_at	CHI3L2	1.30236	6.1382e-05		115	214743_at	CUX1	-0.943992	0.00732022
116	212538_at	DOCK9	-0.827993	0.000690004		116	219352_at	HERC6	1.30704	0.0104533		116	217963_s_at	BEX3	-0.937285	0.00815951
117	219312_s_at	ZBTB10	-1.19816	0.000693651		117	204747_at	IFIT3	1.31125	0.00202803		117	201054_at	HNRNPA0	-0.936444	0.000961336
118	203528_at	SEMA4D	-0.663568	0.000718523		118	206991_s_at	CCR5	1.32742	0.00180908		118	216218_s_at	PLCL2	-0.931278	6.53159e-05
119	208771_s_at	LOC101928830///LTA4H	-0.874758	0.00072406		119	202430_s_at	PLSCR1	1.32926	0.00811872		119	207791_s_at	RAB1A	-0.931008	0.00646373
120	205981_s_at	ING2	-0.67044	0.000728171		120	206486_at	LAG3	1.33435	0.00141645		120	212675_s_at	CEP68	-0.930705	0.00428686
121	206059_at	ZNF91	-1.13789	0.000729107		121	208436_s_at	IRF7	1.37986	0.000452618		121	214953_s_at	APP	-0.928267	0.00761637
122	218793_s_at	SCML1	-1.57664	0.00073565		122	219863_at	HERC5	1.42863	0.00162175		122	210715_s_at	SPINT2	-0.926919	0.000767444
123	209657_s_at	HSF2	-0.817765	0.00076156		123	219529_at	CLIC3	1.4528	0.00850925		123	201064_s_at	LOC100996696///PABPC4	-0.918709	5.66603e-05
124	209068_at	HNRNPDL	-0.729418	0.000762166		124	205898_at	CX3CR1	1.49915	0.0103472		124	219049_at	CSGALNACT1	-0.917053	0.0168584
125	210715_s_at	SPINT2	-0.926919	0.000767444		125	203153_at	IFIT1	1.54582	0.0066576		125	203580_s_at	SLC7A6	-0.913199	0.00229599
126	201762_s_at	MIR7703///PSME2	0.757127	0.000768424		126	219211_at	USP18	1.57858	0.000781317		126	201121_s_at	PGRMC1	-0.913104	0.0178759
127	218178_s_at	CHMP1B	-0.755007	0.000768552		127	204415_at	IFI6	1.66982	0.00057293		127	202497_x_at	SLC2A3	-0.912668	0.0284215
128	209239_at	NFKB1	-0.649668	0.00077131		128	202869_at	OAS1	1.68418	0.00227141		128	218510_x_at	FAM134B	-0.911273	0.00182352
129	213222_at	PLCB1	-0.684221	0.0007748		129	207840_at	CD160	1.76399	0.000636891		129	221790_s_at	LDLRAP1	-0.909112	0.00349593
130	212574_x_at	TMEM259	-0.831995	0.000779562		130	213797_at	RSAD2	1.79236	0.00193199		130	208078_s_at	SIK1	-0.903822	0.00538033
131	219211_at	USP18	1.57858	0.000781317		131	206133_at	XAF1	1.93916	0.000355026		131	212764_at	ZEB1	-0.900867	0.0299826
132	212773_s_at	TOMM20	-0.698931	0.000796175		132	202086_at	MX1	2.09261	8.86179e-05		132	201018_at	EIF1AX	-0.898307	0.00243091
133	213152_s_at	SRSF8	-0.624443	0.000797303		133	205483_s_at	ISG15	2.24496	1.3656e-05		133	218224_at	PNMA1	-0.898261	3.24777e-05
134	207535_s_at	NFKB2	-0.622328	0.000835887		134	214453_s_at	IFI44	2.76128	8.10257e-05		134	209569_x_at	NSG1	-0.896606	0.00182508
135	201571_s_at	DCTD	-0.649007	0.000840543		135	202411_at	IFI27	3.5023	0.000548883		135	203387_s_at	TBC1D4	-0.894815	0.00248189
136	206337_at	CCR7	-1.19074	0.000872556		136	204439_at	IFI44L	3.91283	8.48043e-06		136	210829_s_at	SSBP2	-0.894324	7.10899e-05
137	200999_s_at	CKAP4	-1.19984	0.000873155								137	221763_at	JMJD1C	-0.890045	0.0012204
138	201310_s_at	NREP	-0.669846	0.000887048								138	212828_at	SYNJ2	-0.887837	0.000909733
139	213428_s_at	COL6A1	-0.585681	0.000891883								139	213470_s_at	HNRNPH1	-0.886415	0.00826093
140	211383_s_at	WDR37	-0.81819	0.000901776								140	204418_x_at	GSTM2	-0.886255	0.00420844
141	211824_x_at	NLRP1	-0.639746	0.000906714								141	59375_at	MYO15B	-0.88582	0.00507871
142	212828_at	SYNJ2	-0.887837	0.000909733								142	218421_at	CERK	-0.882286	0.000450178
143	203582_s_at	SPHAR///RAB4A	-0.6711	0.000943151								143	219526_at	C14orf169	-0.882247	0.00613207
144	201054_at	HNRNPA0	-0.936444	0.000961336								144	212655_at	ZCCHC14	-0.880412	6.89732e-07
145	209993_at	ABCB1	-0.586915	0.000972006								145	204215_at	TMEM243	-0.879968	0.000379905
146	221234_s_at	BACH2	-1.34063	0.000973757								146	211937_at	EIF4B	-0.878829	0.00407654
147	201919_at	SLC25A36	-0.690809	0.00098781								147	208771_s_at	LOC101928830///LTA4H	-0.874758	0.00072406
148	205241_at	SCO2	1.06508	0.000996277								148	210645_s_at	TTC3P1///TTC3	-0.871317	0.000155996
149	202724_s_at	FOXO1	-0.972402	0.00102001								149	211423_s_at	SC5D	-0.86938	0.0174242
150	218346_s_at	SESN1	-0.957395	0.00102463								150	208798_x_at	GOLGA8A	-0.865539	0.0136541
151	204790_at	SMAD7	-1.02905	0.00105304								151	210621_s_at	RASA1	-0.862073	0.00135137
152	203939_at	NT5E	-1.08103	0.00106105								152	204105_s_at	NRCAM	-0.861418	0.0031991
153	221558_s_at	LEF1	-1.01414	0.00106996								153	210916_s_at	CD44	-0.860753	8.79807e-06
154	209139_s_at	PRKRA	-0.774796	0.0011887								154	213051_at	ZC3HAV1	-0.858861	0.00188476
155	213093_at	PRKCA	-1.2705	0.00119182								155	211825_s_at	FLI1	-0.855944	0.0014112
156	202032_s_at	MAN2A2	-0.663195	0.00121005								156	212400_at	FAM102A	-0.855876	0.00169026
157	204749_at	NAP1L3	-1.16065	0.0012138								157	219025_at	CD248	-0.855017	0.00830302
158	212206_s_at	H2AFV	-0.716195	0.0012155								158	202364_at	MXI1	-0.853157	0.00258541
159	221763_at	JMJD1C	-0.890045	0.0012204								159	202565_s_at	SVIL	-0.852976	0.00317912
160	213710_s_at	CALM1	-0.669067	0.00129769								160	202524_s_at	SPOCK2	-0.849593	0.000529872
161	208374_s_at	CAPZA1	0.587006	0.0013038								161	203088_at	FBLN5	-0.849509	0.00026733
162	206310_at	SPINK2	-0.759671	0.00133885								162	220477_s_at	TMEM230	-0.847667	0.0085001
163	210621_s_at	RASA1	-0.862073	0.00135137								163	218877_s_at	TRMT11	-0.846753	0.00143357
164	218723_s_at	RGCC	-1.26739	0.00136723								164	212812_at	SERINC5	-0.845294	0.0207761
165	212966_at	HIC2	-0.630278	0.00137364								165	204992_s_at	PFN2	-0.844184	0.00278077
166	208631_s_at	HADHA	-0.591625	0.00140776								166	209305_s_at	GADD45B	-0.842813	7.35685e-05
167	211825_s_at	FLI1	-0.855944	0.0014112								167	204896_s_at	PTGER4	-0.841961	0.00210327
168	206486_at	LAG3	1.33435	0.00141645								168	214582_at	PDE3B	-0.841743	0.00695408
169	219378_at	NAA16	-1.10806	0.00142506								169	201195_s_at	SLC7A5	-0.8417	0.003232
170	218877_s_at	TRMT11	-0.846753	0.00143357								170	212018_s_at	RSL1D1	-0.839108	0.0117097
171	217025_s_at	DBN1	-0.688296	0.00144353								171	206042_x_at	SNURF///SNRPN	-0.838027	0.000104486
172	218486_at	KLF11	-1.13522	0.00144452								172	219452_at	DPEP2	-0.835366	0.000401732
173	212640_at	HACD2	-0.730243	0.00147472								173	210077_s_at	SRSF5	-0.833861	0.0103813
174	202861_at	MIR6883///PER1	-0.827994	0.00152334								174	212574_x_at	TMEM259	-0.831995	0.000779562
175	201417_at	SOX4	-2.21185	0.00153664								175	218918_at	MAN1C1	-0.831599	0.021993
176	219863_at	HERC5	1.42863	0.00162175								176	222119_s_at	FBXO11	-0.830947	0.00315324
177	212400_at	FAM102A	-0.855876	0.00169026								177	212074_at	SUN1	-0.830334	0.0046017
178	211676_s_at	IFNGR1	-1.08184	0.0017031								178	204952_at	LYPD3	-0.830008	0.0139207
179	221847_at	SMIM10L1	-0.612218	0.00176015								179	200661_at	CTSA	-0.82907	0.0306151
180	206991_s_at	CCR5	1.32742	0.00180908								180	202861_at	MIR6883///PER1	-0.827994	0.00152334
181	209417_s_at	IFI35	1.12504	0.00181255								181	212538_at	DOCK9	-0.827993	0.000690004
182	218510_x_at	FAM134B	-0.911273	0.00182352								182	208924_at	RNF11	-0.82604	0.00612473
183	204959_at	MNDA	0.640544	0.00182361								183	219700_at	PLXDC1	-0.821635	0.00509485
184	209569_x_at	NSG1	-0.896606	0.00182508								184	221751_at	PANK3	-0.820606	0.00633359
185	200965_s_at	ABLIM1	-0.992115	0.00184998								185	217764_s_at	RAB31	-0.819183	0.0479166
186	220319_s_at	MYLIP	-0.593521	0.00186344								186	211383_s_at	WDR37	-0.81819	0.000901776
187	213051_at	ZC3HAV1	-0.858861	0.00188476								187	221428_s_at	TBL1XR1	-0.818136	0.00068878
188	213797_at	RSAD2	1.79236	0.00193199								188	209657_s_at	HSF2	-0.817765	0.00076156
189	218098_at	ARFGEF2	-0.674405	0.00196839								189	214790_at	SENP6	-0.817589	0.000567029
190	209686_at	S100B	-1.66843	0.00198536								190	212914_at	CBX7	-0.812424	0.000470192
191	203865_s_at	ADARB1	-0.945772	0.0019885								191	211623_s_at	FBL	-0.811763	0.000344129
192	204747_at	IFIT3	1.31125	0.00202803								192	203408_s_at	SATB1	-0.810268	0.00271221
193	201529_s_at	RPA1	-0.679697	0.00204699								193	219315_s_at	TMEM204	-0.810216	0.0174235
194	211727_s_at	COX11	-0.690566	0.00205875								194	201892_s_at	IMPDH2	-0.806363	0.0119277
195	209300_s_at	NECAP1	-0.609042	0.00207503								195	204069_at	MEIS1	-0.805927	0.0186294
196	209815_at	PTCH1	-0.743609	0.00210155								196	209189_at	FOS	-0.803963	0.0204693
197	204896_s_at	PTGER4	-0.841961	0.00210327								197	218277_s_at	DHX40	-0.802527	0.000480267
198	202519_at	MLXIP	-0.944201	0.00216744								198	222108_at	AMIGO2	-0.802264	0.0070137
199	210027_s_at	APEX1	-0.605364	0.00217378								199	203630_s_at	COG5	-0.799688	0.026037
200	204173_at	MYL6B	0.694617	0.00218243								200	217719_at	EIF3L	-0.794699	0.0029602
201	203411_s_at	LMNA	-0.633119	0.00219902								201	212462_at	KAT6B	-0.792293	2.53514e-05
202	202731_at	MIR4680///PDCD4	-0.695868	0.00221443								202	216032_s_at	ERGIC3	-0.790384	0.000167682
203	200975_at	PPT1	-0.682273	0.00222481								203	204937_s_at	ZNF274	-0.786145	0.00305757
204	219684_at	RTP4	0.606031	0.00223327								204	214359_s_at	HSP90AB1	-0.783899	0.000474199
205	203303_at	DYNLT3	-0.734805	0.0022392								205	219563_at	SYNE3///LINC00341	-0.783135	0.00236474
206	209185_s_at	IRS2	-1.39925	0.00224259								206	219100_at	OBFC1	-0.77926	0.000125258
207	212612_at	RCOR1	-0.597773	0.00224841								207	201360_at	CST3	-0.778917	0.0273663
208	203315_at	NCK2	-0.629163	0.002253								208	218263_s_at	ZBED5	-0.778318	0.0114603
209	213794_s_at	NGDN	-0.678003	0.00226556								209	218253_s_at	EIF2D	-0.778074	0.000214259
210	202869_at	OAS1	1.68418	0.00227141								210	205474_at	CRLF3	-0.776736	0.000350474
211	212432_at	GRPEL1	-0.623803	0.00229121								211	218935_at	EHD3	-0.776088	0.0060019
212	203580_s_at	SLC7A6	-0.913199	0.00229599								212	209139_s_at	PRKRA	-0.774796	0.0011887
213	202345_s_at	FABP5	1.04917	0.00229635								213	212345_s_at	CREB3L2	-0.774715	0.0071555
214	212515_s_at	DDX3X	-1.05554	0.00233142								214	221593_s_at	RPL31	-0.773208	0.00595066
215	219563_at	SYNE3///LINC00341	-0.783135	0.00236474								215	212561_at	DENND5A	-0.771728	0.00508334
216	201169_s_at	BHLHE40	-1.07317	0.0023673								216	218319_at	PELI1	-0.771706	0.00659498
217	202365_at	UNC119B	-0.747099	0.00239827								217	221452_s_at	TMEM14B	-0.770312	0.000421768
218	206513_at	AIM2	1.01422	0.00241126								218	201393_s_at	IGF2R	-0.768424	0.0117914
219	201018_at	EIF1AX	-0.898307	0.00243091								219	201462_at	SCRN1	-0.766986	0.00260473
220	209674_at	CRY1	-1.0577	0.00245797								220	204791_at	NR2C1	-0.766378	0.000371218
221	203544_s_at	STAM	-0.687457	0.00248096								221	203751_x_at	JUND	-0.7657	0.0105532
222	203387_s_at	TBC1D4	-0.894815	0.00248189								222	219765_at	ZNF329	-0.765416	0.0381564
223	207324_s_at	DSC1	-0.982455	0.00249428								223	204777_s_at	MAL	-0.765141	0.0363022
224	212870_at	SOS2	-0.672132	0.00250318								224	212179_at	PNISR	-0.764989	0.0106377
225	204793_at	GPRASP1	-1.07395	0.00258205								225	200796_s_at	MCL1	-0.763764	0.0318655
226	202364_at	MXI1	-0.853157	0.00258541								226	221702_s_at	TM2D3	-0.760992	0.000232712
227	201462_at	SCRN1	-0.766986	0.00260473								227	213846_at	COX7C	-0.76013	0.00530353
228	202735_at	EBP	0.713821	0.0026284								228	206310_at	SPINK2	-0.759671	0.00133885
229	221666_s_at	PYCARD	0.744783	0.00266005								229	204799_at	ZBED4	-0.759578	0.000550433
230	213285_at	TMEM30B	-0.658664	0.00267508								230	201104_x_at	NBPF25P///NBPF26///NBPF19///NBPF20///NBPF10///NBPF8///NBPF9///NBPF15///NBPF11///NBPF14	-0.756876	0.000207316
231	212774_at	ZBTB18	-1.41135	0.00269476								231	206359_at	SOCS3	-0.755392	0.0247389
232	203408_s_at	SATB1	-0.810268	0.00271221								232	218178_s_at	CHMP1B	-0.755007	0.000768552
233	203240_at	FCGBP	-1.00409	0.00271974								233	209711_at	SLC35D1	-0.754926	0.00490808
234	212689_s_at	KDM3A	-0.65931	0.00272576								234	218878_s_at	SIRT1	-0.750738	0.0066922
235	213408_s_at	PI4KAP1///PI4KAP2///PI4KA	-0.661923	0.00273868								235	204427_s_at	TMED2	-0.749869	0.0489503
236	218149_s_at	ZNF395	-1.09003	0.00276941								236	207719_x_at	CEP170P1///CEP170	-0.747244	0.00440496
237	204992_s_at	PFN2	-0.844184	0.00278077								237	202365_at	UNC119B	-0.747099	0.00239827
238	207838_x_at	PBXIP1	-0.680276	0.00278219								238	214369_s_at	RASGRP2	-0.746374	0.00041164
239	211302_s_at	PDE4B	-1.01587	0.00280608								239	336_at	TBXA2R	-0.745752	0.0115295
240	212672_at	ATM	-0.696308	0.00280675								240	208796_s_at	CCNG1	-0.743791	7.83611e-05
241	210797_s_at	OASL	0.926301	0.00282107								241	207040_s_at	ST13	-0.743717	0.000109585
242	221427_s_at	CCNL2	-0.702684	0.00283481								242	209815_at	PTCH1	-0.743609	0.00210155
243	204613_at	PLCG2	0.814467	0.0028693								243	209421_at	MSH2	-0.743544	0.000533546
244	208087_s_at	ZBP1	0.606846	0.00287802								244	222101_s_at	DCHS1	-0.74169	0.00642818
245	209281_s_at	ATP2B1	-0.685239	0.00288229								245	204319_s_at	RGS10	-0.740603	6.80953e-05
246	203288_at	KIAA0355	-0.703099	0.00288378								246	200972_at	TSPAN3	-0.73968	0.00499201
247	217833_at	SYNCRIP	-0.652997	0.002924								247	214157_at	GNAS	-0.738903	0.00912538
248	212229_s_at	FBXO21	-0.945327	0.00292548								248	213295_at	CYLD	-0.738167	0.0220273
249	217719_at	EIF3L	-0.794699	0.0029602								249	43511_s_at	ARRB1	-0.737562	0.000137996
250	201005_at	CD9	-1.34057	0.00296045								250	207081_s_at	PI4KA	-0.734866	0.00304897
251	202145_at	LY6E	0.922749	0.0029796								251	203303_at	DYNLT3	-0.734805	0.0022392
252	203628_at	IGF1R	-1.12109	0.00302242								252	201196_s_at	AMD1	-0.734085	0.00728417
253	207081_s_at	PI4KA	-0.734866	0.00304897								253	203279_at	EDEM1	-0.733608	7.01447e-06
254	204937_s_at	ZNF274	-0.786145	0.00305757								254	212640_at	HACD2	-0.730243	0.00147472
255	212558_at	SPRY1	-0.726201	0.00312908								255	218738_s_at	RNF138	-0.730222	0.0190026
256	222119_s_at	FBXO11	-0.830947	0.00315324								256	204550_x_at	GSTM1	-0.729477	0.00551788
257	202565_s_at	SVIL	-0.852976	0.00317912								257	209068_at	HNRNPDL	-0.729418	0.000762166
258	204105_s_at	NRCAM	-0.861418	0.0031991								258	205771_s_at	AKAP7	-0.728246	0.0407109
259	201195_s_at	SLC7A5	-0.8417	0.003232								259	204621_s_at	NR4A2	-0.728237	0.029071
260	201637_s_at	FXR1	-0.598486	0.00327032								260	206404_at	FGF9	-0.728161	0.00758434
261	210116_at	SH2D1A	0.691063	0.00336666								261	220755_s_at	C6orf48	-0.72691	0.000206665
262	209871_s_at	APBA2	-1.02255	0.00336689								262	212558_at	SPRY1	-0.726201	0.00312908
263	219033_at	PARP8	-0.618247	0.00343919								263	218309_at	CAMK2N1	-0.725509	0.0207532
264	207431_s_at	DEGS1	-0.710502	0.0034688								264	212616_at	CHD9	-0.722305	0.0467744
265	219015_s_at	ALG13	-0.953661	0.00347792								265	217869_at	HSD17B12	-0.721576	0.0214275
266	221790_s_at	LDLRAP1	-0.909112	0.00349593								266	201939_at	PLK2	-0.721236	0.00869974
267	209156_s_at	COL6A2	-1.11207	0.00367517								267	213158_at	ZBTB20	-0.721159	0.0467197
268	218495_at	UXT	-0.710331	0.00367784								268	207113_s_at	TNF	-0.719863	0.0136728
269	208884_s_at	UBR5	-0.615739	0.00368547								269	201849_at	BNIP3	-0.719538	0.018492
270	204552_at	INPP4A	-0.599801	0.00370725								270	203640_at	MBNL2	-0.716996	0.000408834
271	205798_at	IL7R	-0.992246	0.0037132								271	212206_s_at	H2AFV	-0.716195	0.0012155
272	202464_s_at	PFKFB3	-1.04342	0.0037366								272	205462_s_at	HPCAL1	-0.715643	6.59161e-05
273	212442_s_at	CERS6	-0.58885	0.00377613								273	201941_at	CPD	-0.713376	0.0125502
274	212690_at	DDHD2	-0.944903	0.00380682								274	209020_at	OSER1	-0.7113	0.0136539
275	218810_at	MIR6732///ZC3H12A	-0.596727	0.00386426								275	213111_at	PIKFYVE	-0.711088	0.000215016
276	218450_at	HEBP1	-0.591334	0.0038669								276	207431_s_at	DEGS1	-0.710502	0.0034688
277	205698_s_at	MAP2K6	-0.595725	0.00391446								277	218495_at	UXT	-0.710331	0.00367784
278	203357_s_at	CAPN7	-1.10784	0.00406391								278	202166_s_at	PPP1R2	-0.71018	0.00781942
279	211937_at	EIF4B	-0.878829	0.00407654								279	203608_at	ALDH5A1	-0.710035	0.0233368
280	203964_at	NMI	0.847909	0.00410305								280	203973_s_at	CEBPD	-0.709687	0.000379782
281	204418_x_at	GSTM2	-0.886255	0.00420844								281	217739_s_at	NAMPT	-0.709612	0.0422492
282	214551_s_at	CD7	-0.689431	0.00423304								282	201502_s_at	NFKBIA	-0.709163	0.00598289
283	218919_at	ZFAND1	-0.988089	0.00424656								283	214794_at	PA2G4	-0.708276	0.0248405
284	220560_at	C11orf21	-0.947255	0.00426236								284	201946_s_at	CCT2	-0.708235	0.00783769
285	219978_s_at	NUSAP1	0.585903	0.00427875								285	218645_at	ZNF277	-0.707572	0.00549061
286	212675_s_at	CEP68	-0.930705	0.00428686								286	212813_at	JAM3	-0.705793	0.0246909
287	219922_s_at	LTBP3	-1.22241	0.00431557								287	200990_at	TRIM28	-0.704459	0.00882632
288	208190_s_at	LSR	-0.694816	0.00435765								288	210734_x_at	MAX	-0.703326	0.027906
289	202263_at	CYB5R1	-0.687045	0.00436913								289	203288_at	KIAA0355	-0.703099	0.00288378
290	207719_x_at	CEP170P1///CEP170	-0.747244	0.00440496								290	221689_s_at	PIGP	-0.702907	0.0132242
291	218953_s_at	PCYOX1L	-0.655571	0.00456939								291	221427_s_at	CCNL2	-0.702684	0.00283481
292	208753_s_at	NAP1L1	-0.644955	0.00457377								292	206980_s_at	FLT3LG	-0.702653	0.00852388
293	212074_at	SUN1	-0.830334	0.0046017								293	221564_at	PRMT2	-0.702651	0.000439561
294	212901_s_at	CSTF2T	-0.603111	0.00464868								294	211985_s_at	CALM3///CALM2///CALM1	-0.702116	0.00704076
295	211953_s_at	IPO5	-0.65751	0.00469025								295	212773_s_at	TOMM20	-0.698931	0.000796175
296	202594_at	LEPROTL1	-0.677867	0.00476134								296	213154_s_at	BICD2	-0.698256	0.0345161
297	204093_at	CCNH	-0.650844	0.00476563								297	201300_s_at	PRNP	-0.69786	0.00754959
298	218400_at	OAS3	1.08652	0.00477128								298	201666_at	TIMP1	-0.69771	0.0470467
299	218611_at	IER5	-0.612356	0.00485967								299	212672_at	ATM	-0.696308	0.00280675
300	208002_s_at	ACOT7	0.651532	0.00487498								300	202731_at	MIR4680///PDCD4	-0.695868	0.00221443
301	209711_at	SLC35D1	-0.754926	0.00490808								301	208190_s_at	LSR	-0.694816	0.00435765
302	202269_x_at	GBP1	1.11842	0.00494968								302	218438_s_at	MED28	-0.693769	0.0120523
303	219691_at	SAMD9	0.74604	0.00496199								303	213263_s_at	PCBP2	-0.693221	0.00624369
304	204066_s_at	AGAP1	-0.646853	0.00496893								304	202481_at	DHRS3	-0.69322	0.00638407
305	200972_at	TSPAN3	-0.73968	0.00499201								305	212946_at	VWA8	-0.69279	8.50435e-05
306	218997_at	POLR1E	-0.615866	0.00504804								306	211090_s_at	PRPF4B	-0.691337	0.0412402
307	59375_at	MYO15B	-0.88582	0.00507871								307	221123_x_at	FBXO16///ZNF395	-0.691068	0.00010396
308	211962_s_at	ZFP36L1	-0.650953	0.0050792								308	201919_at	SLC25A36	-0.690809	0.00098781
309	212561_at	DENND5A	-0.771728	0.00508334								309	203758_at	CTSO	-0.690708	0.012266
310	219700_at	PLXDC1	-0.821635	0.00509485								310	211727_s_at	COX11	-0.690566	0.00205875
311	217591_at	SKIL	-0.949733	0.00509899								311	205786_s_at	ITGAM	-0.690519	0.0198246
312	214617_at	PRF1	1.03005	0.00511934								312	214551_s_at	CD7	-0.689431	0.00423304
313	222154_s_at	SPATS2L	1.18656	0.00514707								313	217025_s_at	DBN1	-0.688296	0.00144353
314	213846_at	COX7C	-0.76013	0.00530353								314	203544_s_at	STAM	-0.687457	0.00248096
315	201739_at	SGK1	-1.37683	0.00533246								315	202263_at	CYB5R1	-0.687045	0.00436913
316	208078_s_at	SIK1	-0.903822	0.00538033								316	203723_at	ITPKB	-0.686212	0.0122477
317	218047_at	OSBPL9	-0.606836	0.00548705								317	209281_s_at	ATP2B1	-0.685239	0.00288229
318	218645_at	ZNF277	-0.707572	0.00549061								318	213222_at	PLCB1	-0.684221	0.0007748
319	204550_x_at	GSTM1	-0.729477	0.00551788								319	207992_s_at	AMPD3	-0.684031	0.00701818
320	218883_s_at	CENPU	0.759821	0.00555929								320	211026_s_at	MGLL	-0.683204	0.00663477
321	201649_at	UBE2L6	0.67959	0.00582412								321	204369_at	PIK3CA	-0.68318	0.0108678
322	204529_s_at	TOX	0.7474	0.00585623								322	200975_at	PPT1	-0.682273	0.00222481
323	221593_s_at	RPL31	-0.773208	0.00595066								323	203585_at	ZNF185	-0.681587	0.0253978
324	214482_at	ZBTB25	-0.589019	0.00596063								324	207838_x_at	PBXIP1	-0.680276	0.00278219
325	201502_s_at	NFKBIA	-0.709163	0.00598289								325	201529_s_at	RPA1	-0.679697	0.00204699
326	218935_at	EHD3	-0.776088	0.0060019								326	212841_s_at	PPFIBP2	-0.679503	0.0222139
327	218187_s_at	C8orf33	-0.61336	0.00603626								327	210346_s_at	CLK4	-0.678351	0.0127717
328	200712_s_at	MAPRE1	-0.655901	0.00604753								328	213794_s_at	NGDN	-0.678003	0.00226556
329	213475_s_at	ITGAL	0.693605	0.0060515								329	202594_at	LEPROTL1	-0.677867	0.00476134
330	208924_at	RNF11	-0.82604	0.00612473								330	217989_at	HSD17B11	-0.676945	0.00829685
331	219526_at	C14orf169	-0.882247	0.00613207								331	218273_s_at	PDP1	-0.676634	0.0312521
332	202307_s_at	TAP1	0.72618	0.00616395								332	218229_s_at	POGK	-0.676081	0.0180246
333	213263_s_at	PCBP2	-0.693221	0.00624369								333	204646_at	DPYD	-0.675655	0.0395602
334	200883_at	UQCRC2	-0.628049	0.00628925								334	200705_s_at	SNORA41///EEF1B2	-0.674555	5.20551e-05
335	204487_s_at	KCNQ1	-0.621523	0.00632725								335	218098_at	ARFGEF2	-0.674405	0.00196839
336	221751_at	PANK3	-0.820606	0.00633359								336	201473_at	JUNB	-0.673794	0.0122582
337	204994_at	MX2	0.869984	0.00636131								337	212870_at	SOS2	-0.672132	0.00250318
338	202481_at	DHRS3	-0.69322	0.00638407								338	221726_at	RPL22	-0.672059	1.59478e-05
339	222101_s_at	DCHS1	-0.74169	0.00642818								339	219326_s_at	B3GNT2	-0.671185	0.0272952
340	207791_s_at	RAB1A	-0.931008	0.00646373								340	203582_s_at	SPHAR///RAB4A	-0.6711	0.000943151
341	212406_s_at	PCMTD2	-0.641266	0.00647337								341	209267_s_at	SLC39A8	-0.671065	0.0143186
342	218319_at	PELI1	-0.771706	0.00659498								342	205883_at	ZBTB16	-0.670877	0.00913188
343	211026_s_at	MGLL	-0.683204	0.00663477								343	213146_at	KDM6B	-0.670828	2.48583e-05
344	203153_at	IFIT1	1.54582	0.0066576								344	205981_s_at	ING2	-0.67044	0.000728171
345	212859_x_at	MT1E	0.641006	0.00668301								345	209430_at	BTAF1	-0.670112	0.0161856
346	218878_s_at	SIRT1	-0.750738	0.0066922								346	201310_s_at	NREP	-0.669846	0.000887048
347	214039_s_at	LAPTM4B	-1.12439	0.00673116								347	213710_s_at	CALM1	-0.669067	0.00129769
348	208961_s_at	KLF6	0.813679	0.00675765								348	220147_s_at	FAM60A	-0.668325	0.00684257
349	217848_s_at	PPA1	-0.629099	0.00678164								349	203427_at	ASF1A	-0.66703	0.0464349
350	205639_at	AOAH	1.2129	0.00678221								350	209501_at	LOC101060399///CDR2	-0.666641	0.000391652
351	204094_s_at	TSC22D2	-0.959509	0.0067889								351	217906_at	KLHDC2	-0.666266	0.000109856
352	219288_at	C3orf14	0.732245	0.00679569								352	212373_at	FEM1B	-0.663846	0.0123275
353	220147_s_at	FAM60A	-0.668325	0.00684257								353	203528_at	SEMA4D	-0.663568	0.000718523
354	211559_s_at	CCNG2	-0.614905	0.00692193								354	212635_at	TNPO1	-0.663301	0.0118151
355	214582_at	PDE3B	-0.841743	0.00695408								355	217466_x_at	SNORA64///RPS2	-0.663233	7.2939e-05
356	206828_at	TXK	-0.965138	0.00699963								356	202032_s_at	MAN2A2	-0.663195	0.00121005
357	222108_at	AMIGO2	-0.802264	0.0070137								357	201742_x_at	SRSF1	-0.661943	0.0368697
358	207992_s_at	AMPD3	-0.684031	0.00701818								358	213408_s_at	PI4KAP1///PI4KAP2///PI4KA	-0.661923	0.00273868
359	202589_at	TYMS	1.25378	0.00702459								359	202843_at	DNAJB9	-0.661804	0.0208234
360	211985_s_at	CALM3///CALM2///CALM1	-0.702116	0.00704076								360	202879_s_at	CYTH1	-0.661655	0.000585652
361	216236_s_at	SLC2A14///SLC2A3	-1.17964	0.00706374								361	212689_s_at	KDM3A	-0.65931	0.00272576
362	212345_s_at	CREB3L2	-0.774715	0.0071555								362	202431_s_at	MYC	-0.659248	0.0155045
363	201196_s_at	AMD1	-0.734085	0.00728417								363	213285_at	TMEM30B	-0.658664	0.00267508
364	202736_s_at	LSM4	-0.619087	0.00729342								364	211953_s_at	IPO5	-0.65751	0.00469025
365	214743_at	CUX1	-0.943992	0.00732022								365	212854_x_at	NBPF1	-0.656514	0.0119781
366	209368_at	EPHX2	-0.95856	0.00736671								366	200712_s_at	MAPRE1	-0.655901	0.00604753
367	200701_at	NPC2	-0.653039	0.00746528								367	208721_s_at	ANAPC5	-0.655781	0.0107519
368	213915_at	NKG7	0.873081	0.00748058								368	218953_s_at	PCYOX1L	-0.655571	0.00456939
369	201846_s_at	RYBP	-0.606296	0.00750584								369	201916_s_at	SEC63	-0.655451	0.0150024
370	201300_s_at	PRNP	-0.69786	0.00754959								370	200701_at	NPC2	-0.653039	0.00746528
371	200730_s_at	PTP4A1	-1.13929	0.00755821								371	217833_at	SYNCRIP	-0.652997	0.002924
372	207907_at	TNFSF14	0.654306	0.00756593								372	213694_at	RSBN1	-0.652947	0.0321311
373	217800_s_at	NDFIP1	-1.01364	0.00757027								373	201106_at	GPX4	-0.652135	0.000469918
374	206404_at	FGF9	-0.728161	0.00758434								374	211962_s_at	ZFP36L1	-0.650953	0.0050792
375	214953_s_at	APP	-0.928267	0.00761637								375	204040_at	RNF144A	-0.650848	0.0105648
376	205407_at	RECK	-0.611322	0.00770524								376	204093_at	CCNH	-0.650844	0.00476563
377	202166_s_at	PPP1R2	-0.71018	0.00781942								377	212607_at	AKT3	-0.64997	0.0147106
378	201946_s_at	CCT2	-0.708235	0.00783769								378	209239_at	NFKB1	-0.649668	0.00077131
379	203868_s_at	VCAM1	0.659012	0.0079084								379	200000_s_at	PRPF8	-0.649452	0.0131986
380	202430_s_at	PLSCR1	1.32926	0.00811872								380	201571_s_at	DCTD	-0.649007	0.000840543
381	217963_s_at	BEX3	-0.937285	0.00815951								381	206686_at	PDK1	-0.647553	0.000378805
382	213470_s_at	HNRNPH1	-0.886415	0.00826093								382	209504_s_at	PLEKHB1	-0.647504	0.0221811
383	217989_at	HSD17B11	-0.676945	0.00829685								383	209733_at	MID2	-0.647215	0.00044675
384	219025_at	CD248	-0.855017	0.00830302								384	204066_s_at	AGAP1	-0.646853	0.00496893
385	202863_at	SP100	0.634317	0.00830686								385	217837_s_at	RNF103-CHMP3///CHMP3	-0.644994	0.0129923
386	218217_at	SCPEP1	-0.597687	0.0083782								386	208753_s_at	NAP1L1	-0.644955	0.00457377
387	203554_x_at	PTTG1	0.797272	0.008441								387	206874_s_at	SLK	-0.644362	0.000562245
388	220477_s_at	TMEM230	-0.847667	0.0085001								388	212406_s_at	PCMTD2	-0.641266	0.00647337
389	219529_at	CLIC3	1.4528	0.00850925								389	209481_at	SNRK	-0.63981	0.00048034
390	206980_s_at	FLT3LG	-0.702653	0.00852388								390	211824_x_at	NLRP1	-0.639746	0.000906714
391	201939_at	PLK2	-0.721236	0.00869974								391	218761_at	RNF111	-0.637184	0.0378417
392	201540_at	FHL1	-1.27151	0.00879551								392	218093_s_at	ANKRD10	-0.635407	0.0129815
393	200990_at	TRIM28	-0.704459	0.00882632								393	208848_at	ADH5	-0.635181	0.0429351
394	205239_at	AREG	-1.22625	0.00888503								394	203411_s_at	LMNA	-0.633119	0.00219902
395	204070_at	RARRES3	0.599841	0.00903292								395	215794_x_at	GLUD2	-0.63231	0.0120434
396	201773_at	ADNP	-0.61341	0.00910708								396	217503_at	STK17B	-0.631913	0.0107679
397	214157_at	GNAS	-0.738903	0.00912538								397	221020_s_at	SLC25A32	-0.631156	0.0235804
398	205883_at	ZBTB16	-0.670877	0.00913188								398	212966_at	HIC2	-0.630278	0.00137364
399	217543_s_at	MBTPS1	-0.616734	0.00921404								399	220952_s_at	PLEKHA5	-0.629569	0.0464155
400	204279_at	PSMB9	0.594654	0.0093558								400	203113_s_at	EEF1D	-0.629427	0.0166283
401	203276_at	LMNB1	0.683319	0.00944271								401	203315_at	NCK2	-0.629163	0.002253
402	219423_x_at	TNFRSF25	-0.99656	0.00946545								402	217848_s_at	PPA1	-0.629099	0.00678164
403	209041_s_at	UBE2G2	-0.619877	0.00955236								403	211010_s_at	NCR3	-0.628877	0.023471
404	221556_at	CDC14B	-0.954632	0.00967047								404	200883_at	UQCRC2	-0.628049	0.00628925
405	210285_x_at	WTAP	-0.616959	0.009755								405	202554_s_at	GSTM3	-0.62652	0.0284337
406	203396_at	PSMA4	0.615239	0.0100011								406	218561_s_at	LYRM4	-0.625781	0.0203434
407	202503_s_at	KIAA0101	1.24417	0.0101991								407	212708_at	MSL1	-0.624636	0.0460252
408	201136_at	PLP2	-0.591449	0.0102321								408	213152_s_at	SRSF8	-0.624443	0.000797303
409	212928_at	TSPYL4	-0.590177	0.0102601								409	219590_x_at	DPH5	-0.624302	0.000526514
410	202615_at	GNAQ	-0.997907	0.0102981								410	212432_at	GRPEL1	-0.623803	0.00229121
411	205898_at	CX3CR1	1.49915	0.0103472								411	201735_s_at	CLCN3	-0.622705	0.0349563
412	210077_s_at	SRSF5	-0.833861	0.0103813								412	207535_s_at	NFKB2	-0.622328	0.000835887
413	219352_at	HERC6	1.30704	0.0104533								413	212535_at	MEF2A	-0.622031	0.0327357
414	201044_x_at	DUSP1	-0.975853	0.0105233								414	204487_s_at	KCNQ1	-0.621523	0.00632725
415	203751_x_at	JUND	-0.7657	0.0105532								415	204076_at	ENTPD4	-0.620099	0.0195018
416	204040_at	RNF144A	-0.650848	0.0105648								416	209041_s_at	UBE2G2	-0.619877	0.00955236
417	206108_s_at	SRSF6	-1.28568	0.0106129								417	220054_at	IL23A	-0.619753	4.50181e-05
418	212179_at	PNISR	-0.764989	0.0106377								418	221004_s_at	ITM2C	-0.619649	0.0110046
419	201641_at	BST2	0.773834	0.0106532								419	205707_at	IL17RA	-0.619096	0.0191654
420	208721_s_at	ANAPC5	-0.655781	0.0107519								420	202736_s_at	LSM4	-0.619087	0.00729342
421	217503_at	STK17B	-0.631913	0.0107679								421	218667_at	PJA1	-0.618911	0.0138213
422	217722_s_at	NGRN	-0.59834	0.0108647								422	219033_at	PARP8	-0.618247	0.00343919
423	204369_at	PIK3CA	-0.68318	0.0108678								423	210018_x_at	MALT1	-0.618208	0.0109718
424	210018_x_at	MALT1	-0.618208	0.0109718								424	210285_x_at	WTAP	-0.616959	0.009755
425	221004_s_at	ITM2C	-0.619649	0.0110046								425	217543_s_at	MBTPS1	-0.616734	0.00921404
426	218263_s_at	ZBED5	-0.778318	0.0114603								426	218997_at	POLR1E	-0.615866	0.00504804
427	336_at	TBXA2R	-0.745752	0.0115295								427	201386_s_at	DHX15	-0.615742	0.013678
428	201925_s_at	CD55	-1.19099	0.011646								428	208884_s_at	UBR5	-0.615739	0.00368547
429	212018_s_at	RSL1D1	-0.839108	0.0117097								429	211559_s_at	CCNG2	-0.614905	0.00692193
430	208782_at	FSTL1	-0.612118	0.0117377								430	212065_s_at	USP34	-0.614757	0.0360591
431	201393_s_at	IGF2R	-0.768424	0.0117914								431	218708_at	NXT1	-0.613642	4.77737e-05
432	212635_at	TNPO1	-0.663301	0.0118151								432	212725_s_at	TUG1	-0.613421	0.0121493
433	204605_at	CGRRF1	-0.591927	0.0118166								433	201773_at	ADNP	-0.61341	0.00910708
434	205267_at	POU2AF1	1.00485	0.0118318								434	218187_s_at	C8orf33	-0.61336	0.00603626
435	201892_s_at	IMPDH2	-0.806363	0.0119277								435	201493_s_at	PUM2	-0.613183	0.0150328
436	212854_x_at	NBPF1	-0.656514	0.0119781								436	214544_s_at	SNAP23	-0.612815	0.03078
437	215794_x_at	GLUD2	-0.63231	0.0120434								437	218611_at	IER5	-0.612356	0.00485967
438	218438_s_at	MED28	-0.693769	0.0120523								438	221478_at	BNIP3L	-0.612327	0.0153232
439	212725_s_at	TUG1	-0.613421	0.0121493								439	221847_at	SMIM10L1	-0.612218	0.00176015
440	203723_at	ITPKB	-0.686212	0.0122477								440	213908_at	WHAMMP2///WHAMMP3	-0.612154	0.000271766
441	201473_at	JUNB	-0.673794	0.0122582								441	208782_at	FSTL1	-0.612118	0.0117377
442	203758_at	CTSO	-0.690708	0.012266								442	205407_at	RECK	-0.611322	0.00770524
443	218647_s_at	YRDC	-0.601387	0.012278								443	209829_at	FAM65B	-0.609769	0.0225801
444	212373_at	FEM1B	-0.663846	0.0123275								444	210463_x_at	TRMT1	-0.609345	0.0163221
445	201941_at	CPD	-0.713376	0.0125502								445	209300_s_at	NECAP1	-0.609042	0.00207503
446	210346_s_at	CLK4	-0.678351	0.0127717								446	212739_s_at	NME4	-0.608782	0.0162662
447	218093_s_at	ANKRD10	-0.635407	0.0129815								447	218047_at	OSBPL9	-0.606836	0.00548705
448	217837_s_at	RNF103-CHMP3///CHMP3	-0.644994	0.0129923								448	201846_s_at	RYBP	-0.606296	0.00750584
449	200000_s_at	PRPF8	-0.649452	0.0131986								449	210027_s_at	APEX1	-0.605364	0.00217378
450	221689_s_at	PIGP	-0.702907	0.0132242								450	222040_at	HNRNPA1	-0.605239	0.0337243
451	219209_at	IFIH1	0.788909	0.0132386								451	212901_s_at	CSTF2T	-0.603111	0.00464868
452	201818_at	LPCAT1	0.767501	0.0132777								452	201624_at	DARS	-0.603074	0.0413208
453	208438_s_at	FGR	0.915232	0.013312								453	201599_at	OAT	-0.602847	0.000491337
454	209020_at	OSER1	-0.7113	0.0136539								454	213019_at	RANBP6	-0.602733	0.0344662
455	208798_x_at	GOLGA8A	-0.865539	0.0136541								455	218647_s_at	YRDC	-0.601387	0.012278
456	207113_s_at	TNF	-0.719863	0.0136728								456	200946_x_at	GLUD1	-0.600117	0.0199688
457	201386_s_at	DHX15	-0.615742	0.013678								457	204552_at	INPP4A	-0.599801	0.00370725
458	218667_at	PJA1	-0.618911	0.0138213								458	202548_s_at	ARHGEF7	-0.599641	0.0325557
459	204952_at	LYPD3	-0.830008	0.0139207								459	213035_at	ANKRD28	-0.599631	0.0444715
460	209267_s_at	SLC39A8	-0.671065	0.0143186								460	201637_s_at	FXR1	-0.598486	0.00327032
461	211537_x_at	MAP3K7	-0.594067	0.0143969								461	217722_s_at	NGRN	-0.59834	0.0108647
462	207777_s_at	SP140	0.72098	0.0144634								462	211106_at	SUPT3H	-0.598069	0.0169872
463	206648_at	ZNF571	-1.08219	0.0145095								463	212612_at	RCOR1	-0.597773	0.00224841
464	212607_at	AKT3	-0.64997	0.0147106								464	218217_at	SCPEP1	-0.597687	0.0083782
465	212070_at	ADGRG1	1.11654	0.0147336								465	215096_s_at	ESD	-0.597464	0.03125
466	217933_s_at	LAP3	0.618251	0.0149068								466	217957_at	CFAP20	-0.597299	0.0199455
467	207079_s_at	MED6	-0.592291	0.0149923								467	218810_at	MIR6732///ZC3H12A	-0.596727	0.00386426
468	201916_s_at	SEC63	-0.655451	0.0150024								468	202382_s_at	GNPDA1	-0.59632	0.0248349
469	201493_s_at	PUM2	-0.613183	0.0150328								469	209015_s_at	DNAJB6	-0.596317	0.0222481
470	204858_s_at	TYMP	0.753206	0.015147								470	205698_s_at	MAP2K6	-0.595725	0.00391446
471	201694_s_at	EGR1	-0.588959	0.0152911								471	203156_at	AKAP11	-0.594081	0.0243303
472	204211_x_at	EIF2AK2	0.632619	0.0153066								472	211537_x_at	MAP3K7	-0.594067	0.0143969
473	221478_at	BNIP3L	-0.612327	0.0153232								473	220319_s_at	MYLIP	-0.593521	0.00186344
474	202431_s_at	MYC	-0.659248	0.0155045								474	213954_at	FAM169A	-0.592865	0.0271857
475	210046_s_at	IDH2	0.641055	0.0159129								475	207079_s_at	MED6	-0.592291	0.0149923
476	204769_s_at	TAP2	0.794973	0.0159966								476	204605_at	CGRRF1	-0.591927	0.0118166
477	209430_at	BTAF1	-0.670112	0.0161856								477	208631_s_at	HADHA	-0.591625	0.00140776
478	201291_s_at	TOP2A	0.726951	0.0162565								478	201136_at	PLP2	-0.591449	0.0102321
479	212739_s_at	NME4	-0.608782	0.0162662								479	218450_at	HEBP1	-0.591334	0.0038669
480	210463_x_at	TRMT1	-0.609345	0.0163221								480	206544_x_at	SMARCA2	-0.590924	0.0262654
481	207467_x_at	CAST	0.596748	0.0163292								481	209284_s_at	FAM208A	-0.590732	0.0175337
482	203113_s_at	EEF1D	-0.629427	0.0166283								482	212928_at	TSPYL4	-0.590177	0.0102601
483	202759_s_at	PALM2-AKAP2///AKAP2	0.65248	0.0168182								483	209112_at	CDKN1B	-0.589928	0.0169937
484	219049_at	CSGALNACT1	-0.917053	0.0168584								484	201592_at	EIF3H	-0.58986	0.00048184
485	211106_at	SUPT3H	-0.598069	0.0169872								485	214482_at	ZBTB25	-0.589019	0.00596063
486	209112_at	CDKN1B	-0.589928	0.0169937								486	201694_s_at	EGR1	-0.588959	0.0152911
487	213733_at	MYO1F	0.742922	0.0170778								487	212442_s_at	CERS6	-0.58885	0.00377613
488	205488_at	GZMA	0.836433	0.0172031								488	209993_at	ABCB1	-0.586915	0.000972006
489	219315_s_at	TMEM204	-0.810216	0.0174235								489	213428_s_at	COL6A1	-0.585681	0.000891883
490	211423_s_at	SC5D	-0.86938	0.0174242
491	209284_s_at	FAM208A	-0.590732	0.0175337
492	201121_s_at	PGRMC1	-0.913104	0.0178759
493	218229_s_at	POGK	-0.676081	0.0180246
494	204670_x_at	LOC100996809///HLA-DRB4///HLA-DRB1	0.945525	0.0183376
495	201849_at	BNIP3	-0.719538	0.018492
496	204069_at	MEIS1	-0.805927	0.0186294
497	218738_s_at	RNF138	-0.730222	0.0190026
498	205707_at	IL17RA	-0.619096	0.0191654
499	200736_s_at	GPX1	-1.16341	0.0194611
500	204076_at	ENTPD4	-0.620099	0.0195018
501	205786_s_at	ITGAM	-0.690519	0.0198246
502	217957_at	CFAP20	-0.597299	0.0199455
503	200946_x_at	GLUD1	-0.600117	0.0199688
504	218561_s_at	LYRM4	-0.625781	0.0203434
505	209189_at	FOS	-0.803963	0.0204693
506	218309_at	CAMK2N1	-0.725509	0.0207532
507	212812_at	SERINC5	-0.845294	0.0207761
508	202843_at	DNAJB9	-0.661804	0.0208234
509	202659_at	PSMB10	0.585421	0.0210478
510	217869_at	HSD17B12	-0.721576	0.0214275
511	210164_at	GZMB	1.17237	0.0216731
512	204972_at	OAS2	0.993192	0.0217217
513	201890_at	RRM2	1.04518	0.0217875
514	203414_at	MMD	-1.34534	0.0218448
515	218918_at	MAN1C1	-0.831599	0.021993
516	213295_at	CYLD	-0.738167	0.0220273
517	209504_s_at	PLEKHB1	-0.647504	0.0221811
518	212841_s_at	PPFIBP2	-0.679503	0.0222139
519	209015_s_at	DNAJB6	-0.596317	0.0222481
520	209829_at	FAM65B	-0.609769	0.0225801
521	203608_at	ALDH5A1	-0.710035	0.0233368
522	211010_s_at	NCR3	-0.628877	0.023471
523	221020_s_at	SLC25A32	-0.631156	0.0235804
524	221491_x_at	LOC101060835///LOC100996809///HLA-DRB6///HLA-DRB5///HLA-DRB4///HLA-DRB3///HLA-DRB1///HLA-DQB1	0.878368	0.0236463
525	209813_x_at	TARP///TRGV9///TRGC2	0.706031	0.0237484
526	202371_at	TCEAL4	-0.947236	0.0242137
527	203680_at	PRKAR2B	-2.47393	0.024295
528	203156_at	AKAP11	-0.594081	0.0243303
529	212813_at	JAM3	-0.705793	0.0246909
530	203305_at	F13A1	-1.70655	0.0247329
531	206359_at	SOCS3	-0.755392	0.0247389
532	202382_s_at	GNPDA1	-0.59632	0.0248349
533	214794_at	PA2G4	-0.708276	0.0248405
534	222036_s_at	MCM4	0.723667	0.0252428
535	218585_s_at	DTL	0.757012	0.0253469
536	203585_at	ZNF185	-0.681587	0.0253978
537	208306_x_at	HLA-DRB1	0.817029	0.0257369
538	204285_s_at	PMAIP1	0.596528	0.0258921
539	203630_s_at	COG5	-0.799688	0.026037
540	214973_x_at	IGHD	0.661402	0.0261725
541	206544_x_at	SMARCA2	-0.590924	0.0262654
542	213954_at	FAM169A	-0.592865	0.0271857
543	215193_x_at	LOC101060835///LOC100996809///HLA-DRB4///HLA-DRB3///HLA-DRB1///HLA-DQB1	0.975729	0.0272621
544	219326_s_at	B3GNT2	-0.671185	0.0272952
545	201360_at	CST3	-0.778917	0.0273663
546	210734_x_at	MAX	-0.703326	0.027906
547	214146_s_at	PPBP	-3.13508	0.0279815
548	204781_s_at	FAS	0.612128	0.0280657
549	202497_x_at	SLC2A3	-0.912668	0.0284215
550	202554_s_at	GSTM3	-0.62652	0.0284337
551	213534_s_at	PASK	-0.965271	0.0287291
552	204621_s_at	NR4A2	-0.728237	0.029071
553	209312_x_at	LOC101060835///LOC100996809///HLA-DRB5///HLA-DRB4///HLA-DRB1///HLA-DQB1	0.9691	0.0295991
554	212764_at	ZEB1	-0.900867	0.0299826
555	218872_at	TESC	0.594828	0.030199
556	200661_at	CTSA	-0.82907	0.0306151
557	214544_s_at	SNAP23	-0.612815	0.03078
558	209610_s_at	SLC1A4	0.769938	0.0308209
559	216956_s_at	ITGA2B	-0.957651	0.031107
560	215096_s_at	ESD	-0.597464	0.03125
561	218273_s_at	PDP1	-0.676634	0.0312521
562	219228_at	ZNF331	-1.16131	0.0317103
563	200796_s_at	MCL1	-0.763764	0.0318655
564	213694_at	RSBN1	-0.652947	0.0321311
565	217299_s_at	NBN	0.61195	0.0323666
566	202548_s_at	ARHGEF7	-0.599641	0.0325557
567	204655_at	CCL5	0.705842	0.0325659
568	212535_at	MEF2A	-0.622031	0.0327357
569	209970_x_at	CASP1	0.59233	0.0329709
570	218350_s_at	GMNN	0.642186	0.0331166
571	203518_at	LYST	0.733736	0.0331436
572	207206_s_at	ALOX12	-0.955536	0.0333244
573	218943_s_at	DDX58	0.717057	0.0336208
574	222040_at	HNRNPA1	-0.605239	0.0337243
575	214945_at	LOC101930363///LOC101928349///LOC100507387///FAM153C///FAM153A///FAM153B	-0.995291	0.0344415
576	213019_at	RANBP6	-0.602733	0.0344662
577	213154_s_at	BICD2	-0.698256	0.0345161
578	219159_s_at	SLAMF7	0.586531	0.0346236
579	204900_x_at	SAP30	0.713183	0.0346393
580	201735_s_at	CLCN3	-0.622705	0.0349563
581	204019_s_at	SH3YL1	-1.00263	0.0354716
582	204103_at	CCL4	1.0042	0.0356517
583	212065_s_at	USP34	-0.614757	0.0360591
584	204777_s_at	MAL	-0.765141	0.0363022
585	201742_x_at	SRSF1	-0.661943	0.0368697
586	218927_s_at	CHST12	0.675322	0.0369951
587	218761_at	RNF111	-0.637184	0.0378417
588	219765_at	ZNF329	-0.765416	0.0381564
589	210321_at	GZMH	0.958368	0.0383749
590	203603_s_at	ZEB2	0.832397	0.0386081
591	205569_at	LAMP3	0.942965	0.039178
592	AFFX-HUMISGF3A/M97935_5_at	STAT1	0.64633	0.0393017
593	204646_at	DPYD	-0.675655	0.0395602
594	209374_s_at	IGHM	0.836963	0.0396796
595	205965_at	BATF	0.637921	0.0398124
596	205128_x_at	PTGS1	-0.98446	0.0405159
597	201664_at	SMC4	0.611858	0.0406532
598	205771_s_at	AKAP7	-0.728246	0.0407109
599	211090_s_at	PRPF4B	-0.691337	0.0412402
600	201624_at	DARS	-0.603074	0.0413208
601	206390_x_at	PF4	-1.94311	0.0417661
602	208894_at	HLA-DRA	1.06827	0.0421655
603	203471_s_at	PLEK	0.766133	0.0421954
604	217739_s_at	NAMPT	-0.709612	0.0422492
605	203508_at	TNFRSF1B	0.643455	0.0424153
606	216401_x_at	MLIP	0.854072	0.0426339
607	208848_at	ADH5	-0.635181	0.0429351
608	213035_at	ANKRD28	-0.599631	0.0444715
609	204627_s_at	ITGB3	-1.52807	0.0453193
610	210140_at	CST7	0.678175	0.045776
611	212708_at	MSL1	-0.624636	0.0460252
612	220952_s_at	PLEKHA5	-0.629569	0.0464155
613	203427_at	ASF1A	-0.66703	0.0464349
614	213158_at	ZBTB20	-0.721159	0.0467197
615	212616_at	CHD9	-0.722305	0.0467744
616	201666_at	TIMP1	-0.69771	0.0470467
617	211389_x_at	KIR3DS1	0.764892	0.0470751
618	208601_s_at	TUBB1	-1.52321	0.0474969
619	209198_s_at	SYT11	0.633391	0.0478328
620	217764_s_at	RAB31	-0.819183	0.0479166
621	213446_s_at	IQGAP1	1.07439	0.0484564
622	204427_s_at	TMED2	-0.749869	0.0489503
623	214974_x_at	CXCL5	-1.13541	0.0492195
624	36711_at	MAFF	-0.992272	0.0495836
625	201590_x_at	ANXA2	0.609992	0.0496164
