# Supplementary material for: Transcriptional insights into the CD8+ T cell response in mono-HIV and HCV infection
Source: J Transl Med. 2020 Feb 24;18:96. doi: 10.1186/s12967-020-02252-9 (PMC7038596; doi:10.1186/s12967-020-02252-9)
Supplement: Supplementary file 3 — Additional file 3. CD8+ T cell DEGs from HCV chronic progressors compared with healthy donors [file 12967_2020_2252_MOESM3_ESM.xlsx]

## Sheet: Supplementary data sheet S2
	CD8+ T cell DEGs from HCV chronic progressors compared with healthy donors
154	ID_REF	Gene	logFC	P.Value		56	Upregulated genes		logFC	P.Value		98	Downregulated genes		logFC	P.Value
1	1554663_a_at	NUMA1	-2.15658	0.0165829		1	1557293_at	LINC00969	0.587659	0.0405774		1	1554663_a_at	NUMA1	-2.15658	0.0165829
2	204059_s_at	ME1	-2.07946	2.75443e-05		2	216913_s_at	RRP12	0.591412	0.0272278		2	204059_s_at	ME1	-2.07946	2.75443e-05
3	226777_at	ADAM12	-1.63367	1.84163e-05		3	213488_at	SNED1	0.59842	0.0480768		3	226777_at	ADAM12	-1.63367	1.84163e-05
4	205883_at	ZBTB16	-1.47118	0.00135588		4	223217_s_at	NFKBIZ	0.59877	0.0152842		4	205883_at	ZBTB16	-1.47118	0.00135588
5	214183_s_at	TKTL1	-1.4689	0.00546057		5	204334_at	KLF7	0.607533	0.0233173		5	214183_s_at	TKTL1	-1.4689	0.00546057
6	234402_at	YME1L1	-1.31908	0.0159602		6	228996_at	RC3H1	0.609678	0.0210678		6	234402_at	YME1L1	-1.31908	0.0159602
7	228284_at	TLE1	-1.3148	0.00178001		7	206420_at	IGSF6	0.623359	0.0268392		7	228284_at	TLE1	-1.3148	0.00178001
8	203973_s_at	CEBPD	-1.3022	0.00403663		8	205681_at	BCL2A1	0.644385	0.002294		8	203973_s_at	CEBPD	-1.3022	0.00403663
9	206637_at	P2RY14	-1.26526	0.00167503		9	204924_at	TLR2	0.65251	0.00338747		9	206637_at	P2RY14	-1.26526	0.00167503
10	228806_at	RORC	-1.26304	0.000248761		10	211924_s_at	PLAUR	0.654405	0.0231912		10	228806_at	RORC	-1.26304	0.000248761
11	207106_s_at	LTK	-1.25514	1.28541e-05		11	201161_s_at	YBX3	0.661362	0.00236925		11	207106_s_at	LTK	-1.25514	1.28541e-05
12	214470_at	KLRB1	-1.22071	0.00578487		12	205403_at	IL1R2	0.665382	0.0260925		12	214470_at	KLRB1	-1.22071	0.00578487
13	231929_at	IKZF2	-1.12224	0.00607036		13	202888_s_at	ANPEP	0.666514	0.00904865		13	231929_at	IKZF2	-1.12224	0.00607036
14	209301_at	CA2	-1.08258	0.014956		14	229413_s_at	PCGF3	0.67896	0.0269267		14	209301_at	CA2	-1.08258	0.014956
15	206983_at	CCR6	-1.08176	0.0161693		15	206157_at	PTX3	0.703503	0.00380395		15	206983_at	CCR6	-1.08176	0.0161693
16	203562_at	FEZ1	-1.06856	0.00245945		16	220755_s_at	C6orf48	0.706664	0.00684248		16	203562_at	FEZ1	-1.06856	0.00245945
17	202551_s_at	LOC101929500///CRIM1	-0.992789	0.00178283		17	201631_s_at	IER3	0.716574	0.017747		17	202551_s_at	LOC101929500///CRIM1	-0.992789	0.00178283
18	227410_at	FAM43A	-0.95249	0.0447084		18	218454_at	PLBD1	0.723994	0.0433806		18	227410_at	FAM43A	-0.95249	0.0447084
19	225056_at	SIPA1L2	-0.94857	0.000157945		19	224840_at	FKBP5	0.724238	0.0203076		19	225056_at	SIPA1L2	-0.94857	0.000157945
20	229327_s_at	MAF	-0.945815	0.00642734		20	237075_at	LOC101060091	0.728614	0.00232294		20	229327_s_at	MAF	-0.945815	0.00642734
21	235004_at	RBM24	-0.93021	3.66036e-06		21	208744_x_at	HSPH1	0.734586	0.0214392		21	235004_at	RBM24	-0.93021	3.66036e-06
22	1555370_a_at	CAMTA1	-0.928576	0.000148263		22	205159_at	CSF2RB	0.736556	0.0295661		22	1555370_a_at	CAMTA1	-0.928576	0.000148263
23	222154_s_at	SPATS2L	-0.921003	0.0089472		23	217957_at	CFAP20	0.738442	0.000601367		23	222154_s_at	SPATS2L	-0.921003	0.0089472
24	224516_s_at	CXXC5	-0.918253	0.00583438		24	206584_at	LY96	0.742458	0.0129239		24	224516_s_at	CXXC5	-0.918253	0.00583438
25	207072_at	IL18RAP	-0.885585	0.00811923		25	202068_s_at	LDLR	0.746248	0.0475574		25	207072_at	IL18RAP	-0.885585	0.00811923
26	208937_s_at	ID1	-0.865375	0.0069211		26	243008_at	RHEB	0.771597	0.0148767		26	208937_s_at	ID1	-0.865375	0.0069211
27	211688_x_at	KIR3DL2///KIR3DL1	-0.860852	0.0478794		27	212820_at	DMXL2	0.775943	0.0122169		27	211688_x_at	KIR3DL2///KIR3DL1	-0.860852	0.0478794
28	230106_at	ZXDC	-0.860672	0.00187719		28	206026_s_at	TNFAIP6	0.777931	0.00391696		28	230106_at	ZXDC	-0.860672	0.00187719
29	227947_at	PHACTR2	-0.859304	0.000449431		29	204614_at	SERPINB2	0.781044	0.0196469		29	227947_at	PHACTR2	-0.859304	0.000449431
30	211397_x_at	KIR2DL2	-0.826863	0.0200519		30	1554965_at	FILIP1L	0.783608	0.0237192		30	211397_x_at	KIR2DL2	-0.826863	0.0200519
31	203130_s_at	KIF5C	-0.821271	8.54406e-05		31	202436_s_at	CYP1B1	0.789711	0.0408588		31	203130_s_at	KIF5C	-0.821271	8.54406e-05
32	221484_at	B4GALT5	-0.819739	0.00284878		32	207674_at	FCAR	0.800132	0.0168358		32	221484_at	B4GALT5	-0.819739	0.00284878
33	213906_at	MYBL1	-0.817893	0.00535228		33	205237_at	FCN1	0.808207	0.0383909		33	213906_at	MYBL1	-0.817893	0.00535228
34	1564139_at	A2M-AS1	-0.806474	0.0237908		34	210873_x_at	APOBEC3A_B///APOBEC3A	0.901616	0.0134607		34	1564139_at	A2M-AS1	-0.806474	0.0237908
35	220220_at	LRRC37A2///LRRC37A4P	-0.799966	0.0378998		35	207075_at	NLRP3	0.915295	0.00234075		35	220220_at	LRRC37A2///LRRC37A4P	-0.799966	0.0378998
36	230966_at	IL4I1	-0.783572	0.0113433		36	201669_s_at	MARCKS	0.93624	0.0336622		36	230966_at	IL4I1	-0.783572	0.0113433
37	206999_at	IL12RB2	-0.777356	0.0134969		37	204971_at	CSTA	0.973054	0.0357769		37	206999_at	IL12RB2	-0.777356	0.0134969
38	206857_s_at	FKBP1B	-0.761623	0.0157712		38	221731_x_at	VCAN	0.999632	0.032838		38	206857_s_at	FKBP1B	-0.761623	0.0157712
39	219532_at	ELOVL4	-0.760494	0.000518939		39	205568_at	AQP9	1.03348	0.00670184		39	219532_at	ELOVL4	-0.760494	0.000518939
40	1564494_s_at	P4HB	-0.750501	0.00215288		40	213975_s_at	LYZ	1.03387	0.0160074		40	1564494_s_at	P4HB	-0.750501	0.00215288
41	239328_at	RCSD1	-0.75001	0.0158499		41	205119_s_at	FPR1	1.05599	0.0183514		41	239328_at	RCSD1	-0.75001	0.0158499
42	225308_s_at	TANC1	-0.744373	0.00499782		42	202833_s_at	SERPINA1	1.10035	0.0493377		42	225308_s_at	TANC1	-0.744373	0.00499782
43	214768_x_at	IGKC	-0.738028	0.00558994		43	205767_at	EREG	1.15127	0.000760599		43	214768_x_at	IGKC	-0.738028	0.00558994
44	204760_s_at	NR1D1///THRA	-0.735867	0.00284998		44	1554997_a_at	PTGS2	1.15881	0.0012333		44	204760_s_at	NR1D1///THRA	-0.735867	0.00284998
45	203908_at	SLC4A4	-0.734417	0.0168323		45	219434_at	TREM1	1.22889	0.0172847		45	203908_at	SLC4A4	-0.734417	0.0168323
46	208179_x_at	KIR2DL3	-0.733612	0.0446085		46	205863_at	S100A12	1.23242	0.00719438		46	208179_x_at	KIR2DL3	-0.733612	0.0446085
47	204066_s_at	AGAP1	-0.722537	0.00974179		47	1555756_a_at	CLEC7A	1.43903	0.0127628		47	204066_s_at	AGAP1	-0.722537	0.00974179
48	210288_at	KLRG1	-0.722418	0.0287427		48	205220_at	HCAR3	1.45584	0.00573276		48	210288_at	KLRG1	-0.722418	0.0287427
49	240369_at	TTC7A	-0.713712	0.0287787		49	203535_at	S100A9	1.45699	0.0119859		49	240369_at	TTC7A	-0.713712	0.0287787
50	212558_at	SPRY1	-0.712217	0.0277518		50	212657_s_at	IL1RN	1.46976	0.000945679		50	212558_at	SPRY1	-0.712217	0.0277518
51	206974_at	CXCR6	-0.698949	0.00198567		51	202917_s_at	S100A8	1.62205	0.0177738		51	206974_at	CXCR6	-0.698949	0.00198567
52	1553681_a_at	PRF1	-0.697551	0.00531214		52	39402_at	IL1B	1.71509	0.00211647		52	1553681_a_at	PRF1	-0.697551	0.00531214
53	204321_at	NEO1	-0.692083	0.0019984		53	209774_x_at	CXCL2	1.72177	0.000206954		53	204321_at	NEO1	-0.692083	0.0019984
54	219304_s_at	PDGFD	-0.687746	0.0409273		54	239624_at	LOC102724689	1.7763	0.00334548		54	219304_s_at	PDGFD	-0.687746	0.0409273
55	208553_at	HIST1H1E	-0.682979	0.00466348		55	213524_s_at	G0S2	1.84081	0.00321673		55	208553_at	HIST1H1E	-0.682979	0.00466348
56	215118_s_at	IGH	-0.677425	0.0350351		56	202859_x_at	CXCL8	2.6465	1.11874e-05		56	215118_s_at	IGH	-0.677425	0.0350351
57	228496_s_at	CRIM1	-0.675893	0.00436555								57	228496_s_at	CRIM1	-0.675893	0.00436555
58	210763_x_at	NCR3	-0.671377	0.00196714								58	210763_x_at	NCR3	-0.671377	0.00196714
59	226796_at	ABHD15	-0.671187	0.000250876								59	226796_at	ABHD15	-0.671187	0.000250876
60	242463_x_at	ZNF600	-0.666302	0.00394023								60	242463_x_at	ZNF600	-0.666302	0.00394023
61	223380_s_at	LATS2	-0.664111	0.0305333								61	223380_s_at	LATS2	-0.664111	0.0305333
62	204529_s_at	TOX	-0.660101	0.0139167								62	204529_s_at	TOX	-0.660101	0.0139167
63	214061_at	TBC1D31	-0.655712	0.0382994								63	214061_at	TBC1D31	-0.655712	0.0382994
64	235919_at	CEP78	-0.654982	0.0269798								64	235919_at	CEP78	-0.654982	0.0269798
65	220177_s_at	TMPRSS3	-0.646782	1.09442e-05								65	220177_s_at	TMPRSS3	-0.646782	1.09442e-05
66	206991_s_at	CCR5	-0.641972	0.0442187								66	206991_s_at	CCR5	-0.641972	0.0442187
67	212998_x_at	LOC101060835///HLA-DQB1	-0.641962	0.0493742								67	212998_x_at	LOC101060835///HLA-DQB1	-0.641962	0.0493742
68	240890_at	LOC643733	-0.640947	0.00505658								68	240890_at	LOC643733	-0.640947	0.00505658
69	207167_at	CD101	-0.640097	0.011649								69	207167_at	CD101	-0.640097	0.011649
70	39248_at	AQP3	-0.639036	0.00358969								70	39248_at	AQP3	-0.639036	0.00358969
71	206255_at	BLK	-0.636125	0.00952942								71	206255_at	BLK	-0.636125	0.00952942
72	203397_s_at	GALNT3	-0.634915	0.00136066								72	203397_s_at	GALNT3	-0.634915	0.00136066
73	229923_at	ZDHHC21	-0.633422	0.042207								73	229923_at	ZDHHC21	-0.633422	0.042207
74	228302_x_at	CAMK2N1	-0.63333	0.00521832								74	228302_x_at	CAMK2N1	-0.63333	0.00521832
75	205659_at	HDAC9	-0.632263	0.0128964								75	205659_at	HDAC9	-0.632263	0.0128964
76	213385_at	CHN2	-0.6304	0.0309869								76	213385_at	CHN2	-0.6304	0.0309869
77	226459_at	PIK3AP1	-0.629381	0.0344302								77	226459_at	PIK3AP1	-0.629381	0.0344302
78	227454_at	TAOK1	-0.623416	0.0365542								78	227454_at	TAOK1	-0.623416	0.0365542
79	201462_at	SCRN1	-0.61942	0.0125171								79	201462_at	SCRN1	-0.61942	0.0125171
80	216510_x_at	IGHV3-23///IGHV4-31///IGHM///IGHG1///IGHA1	-0.618696	0.0264891								80	216510_x_at	IGHV3-23///IGHV4-31///IGHM///IGHG1///IGHA1	-0.618696	0.0264891
81	209975_at	CYP2E1	-0.615909	0.000793899								81	209975_at	CYP2E1	-0.615909	0.000793899
82	205731_s_at	NCOA2	-0.614297	0.00193243								82	205731_s_at	NCOA2	-0.614297	0.00193243
83	214537_at	HIST1H1D	-0.609818	0.00639145								83	214537_at	HIST1H1D	-0.609818	0.00639145
84	219594_at	NINJ2	-0.609474	0.0487585								84	219594_at	NINJ2	-0.609474	0.0487585
85	1555989_at	DAAM1	-0.609003	0.00117134								85	1555989_at	DAAM1	-0.609003	0.00117134
86	208010_s_at	PTPN22	-0.606912	0.00197936								86	208010_s_at	PTPN22	-0.606912	0.00197936
87	1552912_a_at	IL23R	-0.604367	0.000121843								87	1552912_a_at	IL23R	-0.604367	0.000121843
88	1559067_a_at	LOC158402	-0.601223	0.0308351								88	1559067_a_at	LOC158402	-0.601223	0.0308351
89	213931_at	ID2B///ID2	-0.600173	0.0017075								89	213931_at	ID2B///ID2	-0.600173	0.0017075
90	202769_at	CCNG2	-0.598784	0.00273115								90	202769_at	CCNG2	-0.598784	0.00273115
91	205889_s_at	JAKMIP2	-0.598067	0.0304216								91	205889_s_at	JAKMIP2	-0.598067	0.0304216
92	206618_at	IL18R1	-0.596897	0.0137309								92	206618_at	IL18R1	-0.596897	0.0137309
93	238378_at	GPRIN3	-0.592366	0.000292939								93	238378_at	GPRIN3	-0.592366	0.000292939
94	1554726_at	ZNF655	-0.591226	0.00193341								94	1554726_at	ZNF655	-0.591226	0.00193341
95	204417_at	GALC	-0.589675	3.7116e-05								95	204417_at	GALC	-0.589675	3.7116e-05
96	203476_at	TPBG	-0.589674	0.00109916								96	203476_at	TPBG	-0.589674	0.00109916
97	241879_at	LPP	-0.588898	0.00906064								97	241879_at	LPP	-0.588898	0.00906064
98	1564010_at	CAST	-0.586958	0.0162922								98	1564010_at	CAST	-0.586958	0.0162922
99	1557293_at	LINC00969	0.587659	0.0405774
100	216913_s_at	RRP12	0.591412	0.0272278
101	213488_at	SNED1	0.59842	0.0480768
102	223217_s_at	NFKBIZ	0.59877	0.0152842
103	204334_at	KLF7	0.607533	0.0233173
104	228996_at	RC3H1	0.609678	0.0210678
105	206420_at	IGSF6	0.623359	0.0268392
106	205681_at	BCL2A1	0.644385	0.002294
107	204924_at	TLR2	0.65251	0.00338747
108	211924_s_at	PLAUR	0.654405	0.0231912
109	201161_s_at	YBX3	0.661362	0.00236925
110	205403_at	IL1R2	0.665382	0.0260925
111	202888_s_at	ANPEP	0.666514	0.00904865
112	229413_s_at	PCGF3	0.67896	0.0269267
113	206157_at	PTX3	0.703503	0.00380395
114	220755_s_at	C6orf48	0.706664	0.00684248
115	201631_s_at	IER3	0.716574	0.017747
116	218454_at	PLBD1	0.723994	0.0433806
117	224840_at	FKBP5	0.724238	0.0203076
118	237075_at	LOC101060091	0.728614	0.00232294
119	208744_x_at	HSPH1	0.734586	0.0214392
120	205159_at	CSF2RB	0.736556	0.0295661
121	217957_at	CFAP20	0.738442	0.000601367
122	206584_at	LY96	0.742458	0.0129239
123	202068_s_at	LDLR	0.746248	0.0475574
124	243008_at	RHEB	0.771597	0.0148767
125	212820_at	DMXL2	0.775943	0.0122169
126	206026_s_at	TNFAIP6	0.777931	0.00391696
127	204614_at	SERPINB2	0.781044	0.0196469
128	1554965_at	FILIP1L	0.783608	0.0237192
129	202436_s_at	CYP1B1	0.789711	0.0408588
130	207674_at	FCAR	0.800132	0.0168358
131	205237_at	FCN1	0.808207	0.0383909
132	210873_x_at	APOBEC3A_B///APOBEC3A	0.901616	0.0134607
133	207075_at	NLRP3	0.915295	0.00234075
134	201669_s_at	MARCKS	0.93624	0.0336622
135	204971_at	CSTA	0.973054	0.0357769
136	221731_x_at	VCAN	0.999632	0.032838
137	205568_at	AQP9	1.03348	0.00670184
138	213975_s_at	LYZ	1.03387	0.0160074
139	205119_s_at	FPR1	1.05599	0.0183514
140	202833_s_at	SERPINA1	1.10035	0.0493377
141	205767_at	EREG	1.15127	0.000760599
142	1554997_a_at	PTGS2	1.15881	0.0012333
143	219434_at	TREM1	1.22889	0.0172847
144	205863_at	S100A12	1.23242	0.00719438
145	1555756_a_at	CLEC7A	1.43903	0.0127628
146	205220_at	HCAR3	1.45584	0.00573276
147	203535_at	S100A9	1.45699	0.0119859
148	212657_s_at	IL1RN	1.46976	0.000945679
149	202917_s_at	S100A8	1.62205	0.0177738
150	39402_at	IL1B	1.71509	0.00211647
151	209774_x_at	CXCL2	1.72177	0.000206954
152	239624_at	LOC102724689	1.7763	0.00334548
153	213524_s_at	G0S2	1.84081	0.00321673
154	202859_x_at	CXCL8	2.6465	1.11874e-05
