# Supplementary material for: Transcriptional insights into the CD8+ T cell response in mono-HIV and HCV infection
Source: J Transl Med. 2020 Feb 24;18:96. doi: 10.1186/s12967-020-02252-9 (PMC7038596; doi:10.1186/s12967-020-02252-9)
Supplement: Supplementary file 4 — Additional file 4.CD8+ T cell DEGs from HIV non-progressors compared with chronic progressors [file 12967_2020_2252_MOESM4_ESM.xlsx]

## Sheet: Supplementary DATA SHEET S3
CD8+ T cell DEGs from HIV non-progressors compared with chronic progressors
92	EntrezID	Name	CombinedTstat	CombinedPval		47	EntrezID	Upregulated genes	CombinedTstat	CombinedPval		45	EntrezID	Downregulated genes	CombinedTstat	CombinedPval
1	10964	IFI44L	57.425	3.22e-08		1	4753	NELL2	-42.584	2.02e-05		1	3303	HSPA1A	16.488	0.086266
2	4753	NELL2	-42.584	2.02e-05		2	9806	SPOCK2	-30.464	0.0013976		2	5303	PIN4	16.552	0.086266
3	4938	OAS1	34.968	0.00030134		3	7057	THBS1	-27.811	0.0035164		3	6897	TARS	16.596	0.086266
4	2537	IFI6	35.253	0.00030134		4	1647	GADD45A	-27.706	0.0035164		4	3925	STMN1	17.087	0.080091
5	3437	IFIT3	35.938	0.00030134		5	3475	IFRD1	-26.504	0.0053322		5	5799	PTPRN2	17.143	0.080066
6	4599	MX1	34.094	0.00037954		6	6856	SYPL1	-25.747	0.0071048		6	10403	NDC80	17.287	0.077589
7	3429	IFI27	33.037	0.00053582		7	7050	TGIF1	-25.191	0.0079643		7	9768	KIAA0101	17.536	0.072014
8	5359	PLSCR1	32.435	0.00062251		8	8140	SLC7A5	-25.13	0.0079643		8	51363	CHST15	17.6	0.071502
9	9806	SPOCK2	-30.464	0.0013976		9	5734	PTGER4	-24.544	0.0095724		9	55756	INTS9	17.624	0.071502
10	3434	IFIT1	28.604	0.0030052		10	79921	TCEAL4	-23.318	0.01456		10	308	ANXA5	17.717	0.071091
11	7057	THBS1	-27.811	0.0035164		11	4092	SMAD7	-22.855	0.017295		11	1643	DDB2	17.751	0.071091
12	1647	GADD45A	-27.706	0.0035164		12	1519	CTSO	-22.638	0.018046		12	7153	TOP2A	17.818	0.071024
13	684	BST2	28.014	0.0035164		13	4942	OAT	-22.407	0.018973		13	6827	SUPT4H1	17.955	0.068202
14	11098	PRSS23	27.451	0.0036766		14	10404	CPQ	-22.046	0.020426		14	890	CCNA2	18.234	0.063316
15	3475	IFRD1	-26.504	0.0053322		15	27250	PDCD4	-22.024	0.020426		15	4061	LY6E	18.664	0.054497
16	6856	SYPL1	-25.747	0.0071048		16	902	CCNH	-21.027	0.030278		16	10797	MTHFD2	18.667	0.054497
17	2633	GBP1	25.514	0.007451		17	8761	PABPC4	-20.885	0.031363		17	10906	TRAFD1	18.73	0.054497
18	7050	TGIF1	-25.191	0.0079643		18	5142	PDE4B	-20.773	0.032067		18	6672	SP100	18.85	0.053741
19	8140	SLC7A5	-25.13	0.0079643		19	3655	ITGA6	-20.597	0.03378		19	8519	IFITM1	18.876	0.053741
20	5734	PTGER4	-24.544	0.0095724		20	3459	IFNGR1	-19.791	0.042452		20	10096	ACTR3	18.886	0.053741
21	5721	PSME2	24.517	0.0095724		21	10426	TUBGCP3	-19.735	0.042452		21	9111	NMI	18.938	0.053741
22	5336	PLCG2	23.873	0.012303		22	7128	TNFAIP3	-19.022	0.053741		22	2634	GBP2	19.002	0.053741
23	79921	TCEAL4	-23.318	0.01456		23	10769	PLK2	-18.649	0.054497		23	6241	RRM2	19.382	0.048004
24	7374	UNG	23.349	0.01456		24	7040	TGFB1	-18.382	0.060347		24	5699	PSMB10	19.704	0.042452
25	4092	SMAD7	-22.855	0.017295		25	928	CD9	-18.197	0.063316		25	5610	EIF2AK2	20.012	0.039665
26	1519	CTSO	-22.638	0.018046		26	4675	NAP1L3	-18.06	0.066182		26	1718	DHCR24	20.14	0.038394
27	10379	IRF9	22.596	0.018046		27	8204	NRIP1	-17.791	0.071024		27	80344	DCAF11	20.412	0.034817
28	4942	OAT	-22.407	0.018973		28	3726	JUNB	-17.673	0.07136		28	9246	UBE2L6	20.414	0.034817
29	10404	CPQ	-22.046	0.020426		29	687	KLF9	-17.518	0.072014		29	6890	TAP1	21.914	0.020813
30	27250	PDCD4	-22.024	0.020426		30	2879	GPX4	-17.298	0.077589		30	9637	FEZ2	22.106	0.020426
31	9637	FEZ2	22.106	0.020426		31	1054	CEBPG	-17.167	0.080066		31	10379	IRF9	22.596	0.018046
32	6890	TAP1	21.914	0.020813		32	10007	GNPDA1	-17.123	0.080066		32	7374	UNG	23.349	0.01456
33	902	CCNH	-21.027	0.030278		33	10428	CFDP1	-17.054	0.080091		33	5336	PLCG2	23.873	0.012303
34	8761	PABPC4	-20.885	0.031363		34	9849	ZNF518A	-17.032	0.080091		34	5721	PSME2	24.517	0.0095724
35	5142	PDE4B	-20.773	0.032067		35	7247	TSN	-16.964	0.081524		35	2633	GBP1	25.514	0.007451
36	3655	ITGA6	-20.597	0.03378		36	6446	SGK1	-16.857	0.084422		36	11098	PRSS23	27.451	0.0036766
37	80344	DCAF11	20.412	0.034817		37	4189	DNAJB9	-16.758	0.086266		37	684	BST2	28.014	0.0035164
38	9246	UBE2L6	20.414	0.034817		38	10150	MBNL2	-16.747	0.086266		38	3434	IFIT1	28.604	0.0030052
39	1718	DHCR24	20.14	0.038394		39	9638	FEZ1	-16.676	0.086266		39	5359	PLSCR1	32.435	0.00062251
40	5610	EIF2AK2	20.012	0.039665		40	104	ADARB1	-16.672	0.086266		40	3429	IFI27	33.037	0.00053582
41	3459	IFNGR1	-19.791	0.042452		41	5621	PRNP	-16.643	0.086266		41	4599	MX1	34.094	0.00037954
42	10426	TUBGCP3	-19.735	0.042452		42	4929	NR4A2	-16.581	0.086266		42	4938	OAS1	34.968	0.00030134
43	5699	PSMB10	19.704	0.042452		43	1387	CREBBP	-16.559	0.086266		43	2537	IFI6	35.253	0.00030134
44	6241	RRM2	19.382	0.048004		44	8754	ADAM9	-16.507	0.086266		44	3437	IFIT3	35.938	0.00030134
45	7128	TNFAIP3	-19.022	0.053741		45	4780	NFE2L2	-16.492	0.086266		45	10964	IFI44L	57.425	3.22e-08
46	6672	SP100	18.85	0.053741		46	6990	DYNLT3	-16.316	0.092111
47	8519	IFITM1	18.876	0.053741		47	3678	ITGA5	-16.13	0.098968
48	10096	ACTR3	18.886	0.053741
49	9111	NMI	18.938	0.053741
50	2634	GBP2	19.002	0.053741
51	10769	PLK2	-18.649	0.054497
52	4061	LY6E	18.664	0.054497
53	10797	MTHFD2	18.667	0.054497
54	10906	TRAFD1	18.73	0.054497
55	7040	TGFB1	-18.382	0.060347
56	928	CD9	-18.197	0.063316
57	890	CCNA2	18.234	0.063316
58	4675	NAP1L3	-18.06	0.066182
59	6827	SUPT4H1	17.955	0.068202
60	8204	NRIP1	-17.791	0.071024
61	7153	TOP2A	17.818	0.071024
62	308	ANXA5	17.717	0.071091
63	1643	DDB2	17.751	0.071091
64	3726	JUNB	-17.673	0.07136
65	51363	CHST15	17.6	0.071502
66	55756	INTS9	17.624	0.071502
67	687	KLF9	-17.518	0.072014
68	9768	KIAA0101	17.536	0.072014
69	2879	GPX4	-17.298	0.077589
70	10403	NDC80	17.287	0.077589
71	1054	CEBPG	-17.167	0.080066
72	10007	GNPDA1	-17.123	0.080066
73	5799	PTPRN2	17.143	0.080066
74	10428	CFDP1	-17.054	0.080091
75	9849	ZNF518A	-17.032	0.080091
76	3925	STMN1	17.087	0.080091
77	7247	TSN	-16.964	0.081524
78	6446	SGK1	-16.857	0.084422
79	4189	DNAJB9	-16.758	0.086266
80	10150	MBNL2	-16.747	0.086266
81	9638	FEZ1	-16.676	0.086266
82	104	ADARB1	-16.672	0.086266
83	5621	PRNP	-16.643	0.086266
84	4929	NR4A2	-16.581	0.086266
85	1387	CREBBP	-16.559	0.086266
86	8754	ADAM9	-16.507	0.086266
87	4780	NFE2L2	-16.492	0.086266
88	3303	HSPA1A	16.488	0.086266
89	5303	PIN4	16.552	0.086266
90	6897	TARS	16.596	0.086266
91	6990	DYNLT3	-16.316	0.092111
92	3678	ITGA5	-16.13	0.098968

## Sheet: Sheet1
ACSS1	IFI44L
ACTB	NELL2
ACTB.1	OAS1
ACTG1	IFI6
AGTRAP.1	IFIT3
ALG3	MX1
ALG8	IFI27
ANKFY1	PLSCR1
ANKRD13A	SPOCK2
AP1B1	IFIT1
APOBEC3A	THBS1
ARHGDIB	GADD45A
ARL6IP4.1	BST2
ARPC2	PRSS23
ATP2A3	IFRD1
ATP5B	SYPL1
ATP5F1	GBP1
BAT3	TGIF1
BAT3.1	SLC7A5
BLVRA	PTGER4
C16ORF33	PSME2
C16ORF57	PLCG2
C1ORF85	TCEAL4
C4ORF33	UNG
C6ORF173	SMAD7
C7ORF24	CTSO
C9ORF37	IRF9
CAMK2G	OAT
CAPZB	CPQ
CAT	PDCD4
CD164	FEZ2
CDC20	TAP1
CDC45L	CCNH
CDCA5	PABPC4
CDCA7	PDE4B
CHI3L2	ITGA6
CHMP4A	DCAF11
CKS1B	UBE2L6
CNN2.1	DHCR24
CROP	EIF2AK2
CTNNBL1	IFNGR1
CUL1	TUBGCP3
DBI.1	PSMB10
DBNL.1	RRM2
DECR1	TNFAIP3
DERA	SP100
DNMT1	IFITM1
DOCK2	ACTR3
DRAP1	NMI
E2F2	GBP2
ECGF1	PLK2
EIF2AK2	LY6E
EIF4E2	MTHFD2
ENDOGL1	TRAFD1
EPSTI1	TGFB1
FEN1.1	CD9
FRAG1	CCNA2
GAPDH	NAP1L3
GINS2	SUPT4H1
GLE1	NRIP1
GMPPB	TOP2A
GSTK1	ANXA5
HDAC2	DDB2
HDAC4	JUNB
HINT2	CHST15
IFI44	INTS9
IFI44L	KLF9
IFI6	KIAA0101
IFI6.1	GPX4
IFITM1	NDC80
IFITM3	CEBPG
IGJ	GNPDA1
IGLL1	PTPRN2
IL10RB	CFDP1
IRF7	ZNF518A
IRF7.2	STMN1
IRF9	TSN
KIAA0372	SGK1
LAP3	DNAJB9
LCP1	MBNL2
LGALS3BP	FEZ1
LOC26010	ADARB1
LOC650518	PRNP
LOC652493	NR4A2
LOC727761	CREBBP
LOC728635	ADAM9
LRRC28	NFE2L2
LSMD1	HSPA1A
LY6E	PIN4
MAP3K7.1	TARS
MBD2	DYNLT3
MCM5	ITGA5
MCM7.1
MDH2
MGC29506
MGC4677
MGC4677.1
MIF4GD
MRPL15
MRPS11
MRPS18B.1
MT1A
MT1E
MT1H
MT2A
MX1
MYL6.1
MYL6B
NCKAP1L
NME1
NPL
NRD1
NTHL1
NUDT14
OAS1.2
OAS2.2
OAS3
OGT.1
PAICS
PAQR4
PARP12
PARP9.1
PDCD5
PFN1.1
PNKD.2
PNPO
POLD1
POLR2B
PPIL5
PRDX3
PRDX3.1
PRKD2
PRR5.1
PSMA5
PSMA6
PSMB10
PSMB2
PSMB8
PSMB8.1
PSME1
PSME2
RASGRP3
RBBP8
RBCK1
REC8
REC8.1
RNASEN
RNF214.1
RPS21
RPS6KA4
SAC3D1
SARS2
SH3BP1
SIDT2
SIRPG.2
SLC46A2
SNTB1
SNX14
SP140.1
SQRDL
STAT1.1
STAT2
STIM1
SULT1A1.3
TCF3
TEX264
TFDP1
TFDP1.1
TIMELESS
TIMM10
TK1
TNFSF13B.1
TOPBP1
TTC13.2
TTC17
TUBA1B
TXNDC5.1
TYMS
UBE2C
UBE2L6.1
UBE2L6.2
UBE2T
UCRC
UHRF1
UQCRC1
UQCRH.1
WDR18
WDR4
WSB2
XAF1
Downregulated in rapid progressors
Symbol
LOC439992
LOC650739.1
ISYNA1
C21ORF129
HS.543649
FSHR
LOC653293.1
TEKT2
LOC642250
C1QTNF1
LOC645527
LOC643287
LOC650140
ZNF329
LOC642082
HS.584167
EMD
HS.437760
GFPT2
HS.563147
BRF2
LOC441032
ABCC6.1
C4ORF39
FBXW11
HS.160027
HS.546079
HS.558485
LOC493754
LOC651453
LOC653820
SNURF
TOB1
TTR
C12ORF57
HS.528174
MOSPD1
HS.130916
XBP1
LOC730273
HS.123538
MT1E.1
ZCCHC10
HS.569204
LOC652565
HS.570977
UBQLN1.2
CGRRF1
SPRY4
AKAP1.1
LHX3.1
LOC390998
COPZ2
HS.374221
FXYD2
KLHDC8B
C21ORF125
HS.445079
SLC35D1
DDIT3
LOC283202
HS.541249
TSPYL1
ZNF273
C20ORF107
CCDC16.1
HS.254509
HS.37648
HS.540764
LOC344167
LOC646549
LOC727815
MRVI1
TMED4
TATDN3.1
CALML4
HS.116301
C13ORF27
NOL9
PFKFB3
MRFAP1
LOC401296
LOC730196
ANKRD6.1
FLJ33387
IDH3B.1
RPL23AP13
HS.571130
LOC285588
LOC642563
HS.537591
CACNG8
DERL2
HS.541977
LOC643870
PLEKHA1.1
LOC652211
HS.582468
LOC653636
HS.298416
DNAH7
DEFB107A
LOC648099
HS.561149
LOC649073
KRTAP19.6
H19
HS.192506
HSPA5
LOC648223
SNTG2
TSC22D3
SNORD68
HS.540005
LOC729446
ADSS.1
EIF5.2
PRAMEF4
LOC649139
PPM1B
RHBDD1
THRA.1
ASNSD1
TTTY6B
LOC642987
HS.551128
LOC440359
TM9SF1.3
EFNA4
GSTM3
HIC1
LOC645018
MRPS26
WFDC10A
ZNF652
CCM2
GNA11
