# Supplementary material for: Transcriptional insights into the CD8+ T cell response in mono-HIV and HCV infection
Source: J Transl Med. 2020 Feb 24;18:96. doi: 10.1186/s12967-020-02252-9 (PMC7038596; doi:10.1186/s12967-020-02252-9)
Supplement: Supplementary file 5 — Additional file 5. CD8+ T cell DEGs from HCV resolvers compared with chronic progressors [file 12967_2020_2252_MOESM5_ESM.xlsx]

## Sheet: Supplementary DATA SHEET S4
CD8+ T cell DEGs from HCV resolvers compared with chronic progressors
50	EntrezID		CombinedTstat	CombinedPval		13	EntrezID	Upregulated genes	CombinedTstat	CombinedPval		37	EntrezID	Downregulated genes	CombinedTstat	CombinedPval
1	23429	RYBP	32.871	0.0080598		1	7503	XIST	-24.279	0.06153		1	8089	YEATS4	20.801	0.091763
2	8653	DDX3Y	33.612	0.0080598		2	2588	GALNS	-24.012	0.06153		2	23595	ORC3	20.836	0.091763
3	6192	RPS4Y1	31.982	0.0081671		3	26275	HIBCH	-23.417	0.06153		3	64781	CERK	21.019	0.09062
4	56945	MRPS22	30.307	0.013456		4	9397	NMT2	-22.879	0.068006		4	8284	KDM5D	21.087	0.09062
5	9086	EIF1AY	28.301	0.01966		5	4775	NFATC3	-22.657	0.069754		5	54880	BCOR	21.175	0.09058
6	7107	GPR137B	28.455	0.01966		6	2745	GLRX	-22.569	0.070022		6	253959	RALGAPA1	21.208	0.09058
7	4848	CNOT2	28.941	0.01966		7	9641	IKBKE	-21.868	0.081956		7	669	BPGM	21.248	0.09058
8	57515	SERINC1	27.06	0.030691		8	8573	CASK	-21.402	0.09058		8	4681	NBL1	21.308	0.09058
9	9451	EIF2AK3	24.556	0.060365		9	6399	TRAPPC2	-21.037	0.09062		9	9689	BZW1	21.339	0.09058
10	23774	BRD1	24.612	0.060365		10	5934	RBL2	-20.931	0.091763		10	9107	MTMR6	21.431	0.09058
11	246126	TXLNG2P	24.847	0.060365		11	51176	LEF1	-20.86	0.091763		11	5616	PRKY	21.535	0.09058
12	51182	HSPA14	25.069	0.060365		12	4884	NPTX1	-20.66	0.095853		12	53407	STX18	21.904	0.081956
13	64092	SAMSN1	25.166	0.060365		13	11119	BTN3A1	-20.553	0.09861		13	2033	EP300	21.918	0.081956
14	7503	XIST	-24.279	0.06153								14	23787	MTCH1	22.043	0.081956
15	2588	GALNS	-24.012	0.06153								15	221037	JMJD1C	22.456	0.0712
16	26275	HIBCH	-23.417	0.06153								16	23469	PHF3	22.687	0.069754
17	171392	ZNF675	23.278	0.06153								17	23062	GGA2	23.107	0.063779
18	64848	YTHDC2	23.302	0.06153								18	171392	ZNF675	23.278	0.06153
19	54934	KANSL2	23.399	0.06153								19	64848	YTHDC2	23.302	0.06153
20	55839	CENPN	23.456	0.06153								20	54934	KANSL2	23.399	0.06153
21	6776	STAT5A	23.805	0.06153								21	55839	CENPN	23.456	0.06153
22	5515	PPP2CA	23.876	0.06153								22	6776	STAT5A	23.805	0.06153
23	388796	LOC388796	24.071	0.06153								23	5515	PPP2CA	23.876	0.06153
24	23062	GGA2	23.107	0.063779								24	388796	LOC388796	24.071	0.06153
25	9397	NMT2	-22.879	0.068006								25	9451	EIF2AK3	24.556	0.060365
26	4775	NFATC3	-22.657	0.069754								26	23774	BRD1	24.612	0.060365
27	23469	PHF3	22.687	0.069754								27	246126	TXLNG2P	24.847	0.060365
28	2745	GLRX	-22.569	0.070022								28	51182	HSPA14	25.069	0.060365
29	221037	JMJD1C	22.456	0.0712								29	64092	SAMSN1	25.166	0.060365
30	9641	IKBKE	-21.868	0.081956								30	57515	SERINC1	27.06	0.030691
31	53407	STX18	21.904	0.081956								31	9086	EIF1AY	28.301	0.01966
32	2033	EP300	21.918	0.081956								32	7107	GPR137B	28.455	0.01966
33	23787	MTCH1	22.043	0.081956								33	4848	CNOT2	28.941	0.01966
34	8573	CASK	-21.402	0.09058								34	56945	MRPS22	30.307	0.013456
35	54880	BCOR	21.175	0.09058								35	6192	RPS4Y1	31.982	0.0081671
36	253959	RALGAPA1	21.208	0.09058								36	23429	RYBP	32.871	0.0080598
37	669	BPGM	21.248	0.09058								37	8653	DDX3Y	33.612	0.0080598
38	4681	NBL1	21.308	0.09058
39	9689	BZW1	21.339	0.09058
40	9107	MTMR6	21.431	0.09058
41	5616	PRKY	21.535	0.09058
42	6399	TRAPPC2	-21.037	0.09062
43	64781	CERK	21.019	0.09062
44	8284	KDM5D	21.087	0.09062
45	5934	RBL2	-20.931	0.091763
46	51176	LEF1	-20.86	0.091763
47	8089	YEATS4	20.801	0.091763
48	23595	ORC3	20.836	0.091763
49	4884	NPTX1	-20.66	0.095853
50	11119	BTN3A1	-20.553	0.09861
