# Supplementary material for: Transcriptional insights into the CD8+ T cell response in mono-HIV and HCV infection
Source: J Transl Med. 2020 Feb 24;18:96. doi: 10.1186/s12967-020-02252-9 (PMC7038596; doi:10.1186/s12967-020-02252-9)
Supplement: Supplementary file 6 — Additional file 6.IFIT3- and STAT5A-targeting miRNAs [file 12967_2020_2252_MOESM6_ESM.xlsx]

## Sheet: Supplementary data sheet S5
IFIT3- and STAT5A-targeting miRNAs
STAT5A	miRDB	miDIP	co-		IFIT3	miRDB	miDIP	co-			STAT5A and IFIT3
1	hsa-miR-7110-3p	hsa-miR-200a-3p	hsa-miR-4676-3p		1	hsa-miR-876-3p	hsa-miR-137	hsa-miR-876-5p			hsa-miR-143-3p
2	hsa-miR-6873-3p	hsa-miR-452-5p	hsa-miR-6873-3p		2	hsa-miR-203a-3p	hsa-miR-203a-3p	hsa-miR-876-3p
3	hsa-miR-8485	hsa-miR-527	hsa-miR-665		3	hsa-miR-137-3p	hsa-miR-143-3p	hsa-miR-143-3p
4	hsa-miR-6894-3p	hsa-miR-665	hsa-miR-4306		4	hsa-miR-6721-5p	hsa-miR-146b-5p	hsa-miR-127-5p
5	hsa-let-7c-3p	hsa-miR-4676-3p	hsa-miR-423-5p		5	hsa-miR-7150	hsa-miR-876-5p	hsa-miR-203a-3p
6	hsa-miR-6761-5p	hsa-miR-23a-3p	hsa-miR-185-5p		6	hsa-miR-219a-1-3p	hsa-miR-146a-5p	hsa-miR-1207-5p
7	hsa-miR-6817-3p	hsa-miR-524-5p	hsa-miR-200a-3p		7	hsa-miR-7151-3p	hsa-miR-371a-5p	hsa-miR-146a-5p
8	hsa-miR-5088-3p	hsa-miR-23b-3p	hsa-miR-448		8	hsa-miR-5004-3p	hsa-miR-483-5p	hsa-miR-146b-5p
9	hsa-miR-524-5p	hsa-miR-22-3p	hsa-miR-524-5p		9	hsa-miR-5681b	hsa-miR-508-5p	hsa-miR-4770
10	hsa-miR-520d-5p	hsa-miR-520d-5p	hsa-miR-143-3p		10	hsa-miR-548at-5p	hsa-miR-296-5p
11	hsa-miR-6778-3p	hsa-miR-1224-3p	hsa-miR-892c-3p		11	hsa-miR-873-3p	hsa-miR-4770
12	hsa-miR-4663	hsa-miR-603	hsa-miR-520d-5p		12	hsa-miR-876-5p	hsa-miR-106a-5p
13	hsa-miR-143-3p	hsa-miR-635	hsa-miR-1208		13	hsa-miR-3167	hsa-miR-17-5p
14	hsa-miR-448	hsa-miR-647	hsa-miR-1289		14	hsa-miR-146a-5p	hsa-miR-20b-5p
15	hsa-miR-6088	hsa-miR-448	hsa-miR-452-5p		15	hsa-miR-7153-5p	hsa-miR-339-5p
16	hsa-miR-4306	hsa-miR-147a	hsa-miR-4287		16	hsa-miR-146b-5p	hsa-miR-431-5p
17	hsa-miR-1289	hsa-miR-1208			17	hsa-miR-2861	hsa-miR-924
18	hsa-miR-4770	hsa-miR-518a-5p			18	hsa-miR-3152-3p	hsa-miR-615-5p
19	hsa-miR-141-3p	hsa-miR-1237-3p			19	hsa-miR-6778-3p	hsa-miR-1273f
20	hsa-miR-200a-3p	hsa-miR-33a-5p			20	hsa-miR-34a-3p	hsa-miR-892a
21	hsa-miR-6844	hsa-miR-185-5p			21	hsa-miR-1207-5p	hsa-miR-150-5p
22	hsa-miR-6853-5p	hsa-miR-130a-5p			22	hsa-miR-487b-5p	hsa-miR-518a-5p
23	hsa-miR-4644	hsa-miR-143-3p			23	hsa-miR-487a-5p	hsa-miR-127-5p
24	hsa-miR-185-5p	hsa-miR-33b-5p			24	hsa-miR-127-5p	hsa-miR-149-3p
25	hsa-miR-6758-3p	hsa-miR-548k			25	hsa-miR-143-3p	hsa-miR-527
26	hsa-miR-452-5p	hsa-miR-1301-3p			26	hsa-miR-4797-5p	hsa-miR-92a-1-5p
27	hsa-miR-493-5p	hsa-miR-548d-3p			27	hsa-miR-4770	hsa-miR-548a-3p
28	hsa-miR-210-5p	hsa-miR-200b-3p			28		hsa-miR-429
29	hsa-miR-1247-3p	hsa-miR-296-5p			29		hsa-miR-767-3p
30	hsa-miR-4287	hsa-miR-125a-3p			30		hsa-miR-106b-5p
31	hsa-miR-1208	hsa-miR-200c-3p			31		hsa-miR-93-5p
32	hsa-miR-4685-3p	hsa-miR-23c			32		hsa-miR-129-5p
33	hsa-let-7a-2-3p	hsa-miR-329-3p			33		hsa-miR-520h
34	hsa-let-7g-3p	hsa-miR-509-5p			34		hsa-miR-373-3p
35	hsa-miR-4676-3p	hsa-miR-600			35		hsa-miR-24-3p
36	hsa-miR-892c-3p	hsa-miR-515-3p			36		hsa-miR-1207-5p
37	hsa-miR-4659a-5p	hsa-miR-423-5p			37		hsa-miR-4309
38	hsa-miR-4659b-5p	hsa-miR-892c-3p			38		hsa-miR-876-3p
39	hsa-miR-141-5p	hsa-miR-4459			39		hsa-miR-182-5p
40	hsa-miR-548l	hsa-miR-519e-3p			40		hsa-let-7b-5p
41	hsa-miR-4672	hsa-miR-519a-3p			41		hsa-miR-520c-3p
42	hsa-miR-3184-5p	hsa-miR-508-5p			42		hsa-miR-197-3p
43	hsa-miR-423-5p	hsa-miR-106a-5p			43		hsa-miR-299-3p
44	hsa-miR-665	hsa-miR-650			44		hsa-miR-34c-5p
45	hsa-miR-3919	hsa-miR-4306			45		hsa-miR-769-5p
46	hsa-miR-3123	hsa-miR-31-5p			46		hsa-miR-552-3p
47	hsa-miR-8084	hsa-miR-575
48		hsa-miR-1289
49		hsa-miR-105-5p
50		hsa-miR-93-5p
51		hsa-miR-330-3p
52		hsa-miR-1197
53		hsa-miR-646
54		hsa-miR-17-3p
55		hsa-miR-1224-5p
56		hsa-miR-223-3p
57		hsa-miR-509-3-5p
58		hsa-miR-19a-3p
59		hsa-miR-362-3p
60		hsa-miR-19b-3p
61		hsa-miR-93-3p
62		hsa-miR-1321
63		hsa-miR-138-5p
64		hsa-miR-5004-5p
65		hsa-miR-503-5p
66		hsa-miR-525-5p
67		hsa-miR-1306-5p
68		hsa-miR-607
69		hsa-miR-1279
70		hsa-miR-511-5p
71		hsa-miR-877-3p
72		hsa-miR-324-3p
73		hsa-miR-149-5p
74		hsa-miR-421
75		hsa-miR-377-3p
76		hsa-miR-1184
77		hsa-miR-130b-5p
78		hsa-miR-4287
79		hsa-miR-559
80		hsa-miR-373-3p
81		hsa-miR-765
82		hsa-miR-562
83		hsa-miR-153-3p
84		hsa-miR-423-3p
85		hsa-miR-583
86		hsa-miR-483-3p
87		hsa-miR-1827
88		hsa-miR-766-3p
89		hsa-miR-6873-3p
